# Supplementary material for: Adipocyte differentiation between obese and lean conditions depends on changes in miRNA expression
Source: Sci Rep. 2022 Jul 7;12:11543. doi: 10.1038/s41598-022-15331-2 (PMC9262987; doi:10.1038/s41598-022-15331-2)
Supplement: Supplementary file 1 — Supplementary Table S1. [file 41598_2022_15331_MOESM1_ESM.xlsx]

## Sheet: Ag_DEM UP
Table S1. DESeq2-normalized counts of upregulated DEMs in adipogenesis
miRNA	ob2	ob10	ob13	ob4	ob8	ob12	ob18	ob19	ob20	ob21	ob33	ob53	ob54	ob29	ob38	ob5	ob39	ob34	ob46	ob37	ob43	ob41	ob11	ob49	ob25	ob3	ob32	baseMean	log2FoldChange	lfcSE	stat	pvalue	padj	Direction
hsa-let-7b-5p	379950	757934	431598	905641	388626	641069	567232	1.61757e+06	500948	847112	251295	799965	1.09038e+06	1.5284e+06	1.53885e+06	1.9959e+06	1.25761e+06	1.7642e+06	2.18742e+06	3.02792e+06	3.38892e+06	1.86934e+06	1.99579e+06	2.92599e+06	2.67135e+06	1.88505e+06	1.56733e+06	1.43642e+06	1.58242	0.234558	6.74639	1.51566e-11	6.40646e-11	UP
hsa-let-7c-5p	37337.1	157947	60908.6	239570	126036	164461	169865	73549.3	97328.6	135489	63120.9	106945	124519	434903	700661	780516	470701	752267	916640	1.14366e+06	1.08107e+06	881090	738956	1.06002e+06	1.05221e+06	866855	601101	482879	2.77538	0.229923	12.0709	1.5047e-33	1.80762e-32	UP
hsa-let-7d-3p	11093.2	11041.6	10667	12985.8	14877.7	10599.2	12441.9	20417.7	11298	12540.2	15198.6	33255.9	21423.8	48334.4	53841.4	37817.8	43159.4	32680.2	43113.8	47564.7	29645.3	53682	51559	43805.8	46602.9	33926	59696.6	30491.5	1.55362	0.179456	8.65735	4.82857e-18	2.88136e-17	UP
hsa-let-7d-5p	24582.2	40110.4	31431.7	53304.3	29632.4	46739.5	31309.9	32120.9	35735.2	40675.9	25169.4	26058.9	23417.4	47217.1	71707.1	57997.9	72994.1	61975.5	88168.9	75094.8	60780.7	85835.5	87807.5	35528.6	63085	46582.7	42240	49529.8	0.919778	0.16753	5.49022	4.01433e-08	1.32313e-07	UP
hsa-let-7e-5p	121324	164854	148385	217968	133112	189898	132889	229073	115325	186049	54285.9	130523	169557	175687	245593	208655	208599	239905	448766	318916	281422	223074	273466	252642	253933	245877	127837	203615	0.707127	0.18932	3.73509	0.000187645	0.000439282	UP
hsa-let-7g-3p	72.7168	54.9848	90.5721	39.3332	83.3486	41.8237	65.4335	36.1105	61.5731	53.2781	207.647	113.406	100.684	273.856	206.22	278.955	231.718	98.9765	119.419	104.105	141.92	153.124	239.646	87.5685	142.905	115.817	140.385	124.279	1.08294	0.258073	4.19624	2.71383e-05	7.01906e-05	UP
hsa-let-7g-5p	102518	183147	108723	131612	100676	174101	103546	54522.8	122867	134839	60270.4	39685.8	70341.8	100510	162122	227115	181378	213802	394208	220884	280945	240601	270724	155986	134715	135731	82188.2	155102	0.907169	0.242536	3.74035	0.000183766	0.000431306	UP
hsa-miR-101-3p	1345.26	2373.4	1614.12	2082.69	5359.32	2013.84	3058.11	998.953	2022.68	1270.72	2996.58	1040.99	1254.35	6058.76	9240.74	18301.6	10848.5	6323.7	3147.47	10823.1	7869.56	5122.35	5466.6	7114.6	22454.7	9047.43	4539.63	5695.92	2.09655	0.288652	7.26326	3.77871e-13	1.75125e-12	UP
hsa-miR-101-5p	5.89595	14.0815	16.1736	5.89997	40.392	16.042	24.992	11.518	8.62023	18.2895	37.9235	51.3539	33.5612	89.6696	71.604	98.8701	86.4033	66.5842	54.6178	95.325	138.922	77.777	65.3579	61.9715	164.274	91.6009	56.7848	55.7224	1.9975	0.290678	6.87187	6.33639e-12	2.72241e-11	UP
hsa-miR-10394-3p	0	3.68801	0	2.94999	0	1.14586	0	0	0	0.795196	2.48679	3.20962	0	4.84701	4.7736	10.5932	1.96371	0	1.85145	8.77993	0.999436	2.43053	6.70337	6.73604	14.6911	1.05288	6.30943	3.18545	2.18435	0.685399	3.18698	0.00143767	0.00302441	UP
hsa-miR-10398-5p	0	1.34109	1.07824	0.983329	2.56457	2.29171	0.454399	2.49038	1.84719	0	0	2.13974	0	7.27051	4.7736	0	1.96371	1.79957	8.33153	5.0171	0.999436	2.43053	8.37922	1.34721	2.67111	5.26442	9.46414	2.77418	1.80985	0.557183	3.24821	0.00116133	0.00248604	UP
hsa-miR-103a-2-5p	35.3757	31.1804	26.956	29.4999	41.0332	21.7713	24.5376	60.0804	25.8607	23.8559	75.847	36.3757	46.9857	113.905	96.4267	105.932	64.8025	109.774	42.5834	43.8997	58.9667	99.6518	68.7096	68.7076	77.4623	71.5961	56.7848	57.7245	1.04509	0.220576	4.738	2.15843e-06	6.14865e-06	UP
hsa-miR-10400-5p	0.982659	16.4284	12.9389	21.6332	6.41143	6.87514	3.1808	155.96	11.6989	38.9646	9.94715	21.3974	8.39031	2050.28	900.301	1726.7	983.819	298.729	71.2809	1491.33	1821.97	427.774	1501.56	416.287	2631.05	436.947	2148.36	637.822	5.6285	0.510824	11.0185	3.11271e-28	2.99148e-27	UP
hsa-miR-10527-5p	129.711	40.9034	29.1125	32.4499	67.32	68.7514	45.4399	48.5624	63.4203	98.6043	41.6537	106.987	106.557	218.115	272.095	180.085	198.335	511.079	385.102	258.381	150.915	401.038	299.976	317.941	205.676	335.87	126.189	175.565	2.03348	0.249446	8.152	3.57943e-16	1.96278e-15	UP
hsa-miR-106b-3p	5062.66	9510.03	5635.96	10241.4	5942.76	8965.18	7409.44	9413.01	9257.51	10314.5	6731.73	10594.9	7538.69	13278.4	11134.9	28358.1	12564.8	7588.8	12708.4	9019.5	10596	11077.2	15692.6	8894.26	7408.33	11543.8	9808	10233	0.563157	0.18799	2.99567	0.00273844	0.00554367	UP
hsa-miR-1179	0.982659	6.3702	2.15648	0	4.488	9.16685	4.08959	0	0	0	2.48679	2.13974	0	101.787	125.068	81.2147	134.514	187.156	63.8751	87.7993	82.9532	143.401	202.777	80.8324	140.233	126.346	48.898	60.6939	5.46472	0.422664	12.9292	3.07915e-38	4.5343e-37	UP
hsa-miR-1180-3p	4324.68	4610.34	5736.23	5426.99	3166.61	3418.66	3240.32	5296.73	5249.11	4528.64	4160.4	4065.51	6350.62	10544.7	5836.2	4410.31	5843.02	4417.95	7146.6	6493.39	5899.67	5785.88	8040.7	8892.92	9521.19	6017.23	10894.8	5900.72	0.636683	0.163064	3.9045	9.44201e-05	0.000228966	UP
hsa-miR-12116	0.982659	0	0	0	0	0	0	0	0	0	0	0	0	4.84701	0.95472	0	0	0	0	1.25428	1.99887	1.21527	6.70337	5.38883	1.33556	7.37019	4.73207	1.36233	4.1604	0.984473	4.22601	2.37867e-05	6.2227e-05	UP
hsa-miR-12136	2203.12	4482.27	3174.34	3789.75	4787.42	8560.69	1503.61	761.433	6403.6	5928.98	43981.9	16840.9	3829.34	6412.59	34099.7	50667.4	41027.8	18380.8	14788.5	27920.2	50394.6	38045.1	48135.2	4271.99	9550.57	58539.3	11675.6	19265.1	1.85498	0.461248	4.02165	5.77929e-05	0.000142801	UP
hsa-miR-122-5p	10.8092	3.68801	1.07824	1.96666	1.28229	4.58342	4.54399	0	3.07865	0	2.48679	3.20962	7.55128	21.8115	258.729	63.5594	42.2198	61.1855	401.765	95.325	154.913	86.2839	45.2478	21.5553	18.6978	7.37019	3.15471	49.1147	4.77098	0.567816	8.40234	4.37673e-17	2.48969e-16	UP
hsa-miR-1225-5p	0	0	0	1.96666	0	0	0	0	0	1.59039	0.621697	0	0	7.27051	3.81888	0	5.89113	5.39872	6.48008	15.0513	18.9893	9.72213	8.37922	0	14.6911	9.47596	11.0415	4.45884	4.98403	0.719819	6.92401	4.39043e-12	1.90879e-11	UP
hsa-miR-1226-3p	49.133	116.005	60.3814	138.649	71.1669	50.9906	120.87	195.183	90.5124	89.0619	54.7093	173.319	175.357	239.927	189.035	137.712	162.988	334.721	293.455	269.669	201.886	188.366	258.08	398.773	416.694	341.134	257.109	187.959	1.30687	0.238127	5.48811	4.06253e-08	1.3342e-07	UP
hsa-miR-1226-5p	19.6532	2.68219	8.62591	7.86663	15.3874	2.29171	19.0848	25.5264	8.0045	17.4943	12.4339	7.4891	6.71225	29.082	27.6869	10.5932	10.8004	35.9915	36.1033	27.5941	20.9882	47.3954	45.2478	37.7218	9.3489	21.0577	22.083	19.8128	1.20607	0.335424	3.59565	0.000323586	0.000736743	UP
hsa-miR-1228-3p	18.6705	27.8277	16.1736	69.8164	70.5258	24.6359	71.3407	136.037	30.1708	39.7598	39.1669	116.616	62.9273	433.807	313.148	324.859	221.899	242.942	648.934	435.234	264.851	251.56	382.092	758.478	606.343	645.418	574.158	252.866	2.96763	0.299189	9.91893	3.44442e-23	2.57767e-22	UP
hsa-miR-1228-5p	6.87861	13.0757	2.15648	10.8166	20.5166	5.72928	11.8144	8.71633	15.3933	11.9279	9.32545	2.13974	1.67806	162.375	48.6907	35.3108	26.5101	35.9915	29.6232	97.8335	35.9797	59.548	118.985	39.069	102.838	101.077	72.5584	40.2429	2.86929	0.341112	8.41156	4.04589e-17	2.30869e-16	UP
hsa-miR-1229-3p	25.5491	32.5215	15.0953	26.5499	48.0857	29.2193	62.2527	58.2126	27.0922	24.6511	30.4631	71.6814	40.2735	109.058	101.2	17.6554	86.4033	59.3859	124.973	102.851	72.9589	94.7908	77.0888	173.79	116.193	174.779	78.8678	69.6904	1.39742	0.255629	5.4666	4.58737e-08	1.49849e-07	UP
hsa-miR-1233-3p	6.87861	10.0582	10.7824	13.7666	15.3874	4.58342	6.36159	1.86778	7.38877	11.1327	3.10848	16.0481	15.1026	33.929	35.3246	35.3108	54.9839	25.194	44.4348	50.171	28.9837	40.1038	35.1927	107.777	66.7779	34.7452	44.166	28.1319	2.31704	0.293757	7.8876	3.08052e-15	1.59802e-14	UP
hsa-miR-1233-5p	0	0	1.07824	0	1.28229	0	0	0	0	4.77118	0	0	0	4.84701	1.90944	0	6.87299	5.39872	0	2.50855	1.99887	0	8.37922	0	16.0267	0	6.30943	2.27343	2.90735	1.00961	2.87968	0.00398084	0.00791831	UP
hsa-miR-1234-3p	17.6879	27.8277	12.9389	23.5999	15.3874	26.9276	28.6272	45.1381	35.7124	8.74715	23.6245	56.7032	34.4003	55.7406	41.053	35.3108	50.0746	46.7889	71.2809	52.6796	28.9837	61.9786	77.0888	79.4852	33.3889	64.2259	47.3207	40.8416	0.953038	0.242022	3.93781	8.22287e-05	0.000200721	UP
hsa-miR-1247-5p	6.87861	246.426	6.46943	363.832	985.437	118.023	2563.27	62.2595	50.4899	77.134	591.855	605.548	2983.59	9839.42	5730.23	1917.37	7830.3	4750.87	3589.96	12629.3	6728.21	7984.3	10277.9	3450.2	4669.11	3574.54	3383.43	3519.13	3.21068	0.56925	5.6402	1.69857e-08	5.80821e-08	UP
hsa-miR-126-3p	306.59	287.329	127.232	84.5663	267.357	195.941	104.057	85.2955	212.427	127.231	183.401	86.6596	102.362	1626.17	2300.88	8651.14	7048.74	6154.54	2811.43	2312.89	5338.99	1346.51	863.059	986.156	267.111	830.725	342.286	1594.48	4.12782	0.408773	10.0981	5.63287e-24	4.41443e-23	UP
hsa-miR-126-5p	210.289	246.426	173.596	67.8497	268.639	227.452	72.2495	86.5407	257.376	91.4475	414.05	63.1225	46.1467	2215.08	3062.74	12627.1	10985	4446.75	2570.74	3371.49	5557.87	1198.25	1479.77	1181.5	1382.3	1598.28	417.999	2011.85	4.4414	0.413948	10.7294	7.40912e-27	6.66456e-26	UP
hsa-miR-1266-5p	0	1.67637	0	0	4.488	4.0105	3.1808	0	0.615731	3.97598	0.621697	0	0	7.27051	3.81888	24.7175	7.85484	12.597	12.0344	7.52566	13.9921	1.21527	3.35169	2.69441	0	3.15865	9.46414	4.75053	2.33889	0.620503	3.76935	0.000163674	0.000387137	UP
hsa-miR-1273h-3p	0	0	3.23472	0	2.56457	2.86464	3.1808	0	1.23146	0	8.08206	0	0.839031	24.235	28.6416	3.53108	17.6734	8.99787	12.0344	6.27138	18.9893	13.3679	8.37922	1.34721	5.34223	3.15865	12.6189	6.91057	2.78596	0.587628	4.74103	2.12638e-06	6.06682e-06	UP
hsa-miR-128-2-5p	0	0	0	0	1.92343	0	0	3.42427	0	0	0	0	0	0	6.68304	0	10.8004	61.1855	0	48.9168	18.9893	13.3679	8.37922	21.5553	69.449	82.125	64.6716	15.2397	5.9232	1.04849	5.64926	1.61141e-08	5.52053e-08	UP
hsa-miR-128-3p	987.572	1133.89	1461.01	1228.18	824.51	1069.66	736.581	1247.37	1546.72	840.522	1083	664.391	1022.78	1614.05	1709.9	2906.08	2283.8	2290.86	1747.77	1259.29	2478.6	1227.42	1367.49	1380.89	2187.64	2789.09	2556.89	1542.44	0.898207	0.17136	5.24163	1.5916e-07	4.94919e-07	UP
hsa-miR-1281	0	2.68219	0	24.5832	0.641143	0.572928	0.908799	2.80168	1.84719	3.97598	0.621697	42.7949	6.71225	77.5521	1.90944	158.898	27.4919	16.1962	12.9602	37.6283	89.9493	6.07633	58.6545	82.1797	58.7645	43.1682	97.7961	31.7543	3.04827	0.630111	4.83767	1.31372e-06	3.78965e-06	UP
hsa-miR-1287-5p	281.04	128.41	176.831	146.516	235.3	135.211	152.678	183.354	123.146	163.81	128.07	82.3802	238.285	128.446	271.141	399.012	191.462	302.328	425.834	263.398	350.802	312.323	242.997	377.218	344.574	325.341	375.411	240.197	0.880915	0.189563	4.64708	3.36665e-06	9.4869e-06	UP
hsa-miR-1291	22.6012	24.8102	22.643	12.7833	19.8754	26.3547	46.3487	30.1959	17.2405	45.3262	34.815	86.6596	62.0883	65.4346	57.2832	222.458	69.7117	59.3859	95.3497	110.376	56.9679	77.777	125.688	41.7634	52.0867	45.274	31.5471	57.8832	1.17963	0.297677	3.96278	7.40829e-05	0.000182066	UP
hsa-miR-1295a	0	5.36437	0	8.84996	5.77029	1.71878	8.17919	0	1.23146	0	6.83867	2.13974	3.35612	12.1175	27.6869	7.06215	31.4194	17.9957	15.7373	41.3911	6.99605	32.8122	15.0826	10.7777	13.3556	3.15865	25.2377	11.2696	2.46952	0.495277	4.98613	6.16e-07	1.82897e-06	UP
hsa-miR-1296-3p	0	2.68219	3.23472	8.84996	3.84686	7.44806	3.1808	5.29206	8.62023	3.97598	12.4339	7.4891	5.03419	38.7761	13.3661	7.06215	15.7097	3.59915	11.1087	25.0855	20.9882	2.43053	20.1101	9.43045	9.3489	6.3173	42.5886	11.0374	1.53026	0.401412	3.81219	0.000137743	0.000327924	UP
hsa-miR-1299	56.0116	8.04656	26.956	19.6666	103.224	60.7304	15.4496	24.9038	12.3146	27.8319	34.815	0	16.7806	169.645	62.0568	257.769	39.2742	80.9808	224.951	378.791	327.815	9.72213	392.147	9.43045	18.6978	46.3269	208.211	97.5018	2.3434	0.519149	4.51392	6.36388e-06	1.73959e-05	UP
hsa-miR-1303	396.994	775.823	450.704	745.363	294.285	484.124	370.79	430.524	1071.99	872.33	709.978	605.548	406.091	2416.23	2187.26	1507.77	2133.57	2278.26	3782.51	4484.04	2365.67	2645.63	2220.49	4796.06	3527.21	4766.41	5591.73	1937.68	2.44684	0.227778	10.7422	6.44828e-27	5.82899e-26	UP
hsa-miR-1306-5p	230.925	234.691	298.672	393.332	245.558	206.254	327.168	1008.6	243.829	214.703	347.529	470.744	468.179	952.437	716.04	328.39	973.019	464.29	1221.96	896.807	489.724	830.027	769.212	893.199	734.556	891.793	657.758	574.422	1.09923	0.237122	4.63572	3.55703e-06	9.99252e-06	UP
hsa-miR-1323	0	0	0	0	0	0	1.8176	0	0	0	1.24339	0	0	0	6.68304	0	13.746	23.3944	2.77718	21.3227	16.9904	15.7985	0	17.5137	0	7.37019	0	4.76508	4.91614	0.952431	5.16168	2.44747e-07	7.4859e-07	UP
hsa-miR-133a-3p	22.6012	14.0815	8.62591	51.1331	53.856	15.4691	16.3584	16.8101	13.5461	12.7231	4.97357	5.34936	22.6538	249.621	218.631	423.729	780.575	89.9787	100.904	86.545	201.886	236.977	363.658	173.79	121.536	189.519	78.8678	132.385	3.57777	0.369574	9.6808	3.63863e-22	2.5653e-21	UP
hsa-miR-133b	0	0	0	0	0	4.58342	0	0	0	0	0	0	0	9.69401	8.59248	10.5932	18.6553	0	0	0	0.999436	1.21527	1.67584	0	2.67111	9.47596	0	2.5243	3.51697	1.15453	3.04624	0.00231723	0.00473296	UP
hsa-miR-1343-3p	175.896	193.117	281.42	238.949	91.6835	209.692	214.931	387.877	209.964	185.281	157.911	552.054	609.136	348.984	315.058	324.859	465.399	363.514	626.716	822.805	303.829	323.261	388.796	701.895	606.343	387.461	675.109	376.368	0.818635	0.253363	3.23107	0.00123327	0.00262771	UP
hsa-miR-139-3p	3.93064	1.67637	1.07824	0.983329	3.84686	0	1.8176	4.04687	0	6.36157	0.621697	9.62885	0	152.681	113.612	201.271	437.907	363.514	498.966	318.586	359.797	137.325	85.468	90.2629	44.0734	100.024	58.3622	110.957	6.38412	0.471995	13.5258	1.10103e-41	1.84448e-40	UP
hsa-miR-139-5p	29.4798	75.7718	57.1467	36.3832	290.438	68.7514	62.7071	85.9181	36.9439	80.3148	132.421	167.97	48.6638	20103	7344.66	14752.8	38145.1	22631.4	26678.5	4378.68	15072.5	6428.76	7707.2	1980.39	392.654	3599.81	1840.77	6378.86	7.08097	0.453634	15.6094	6.27787e-55	1.73688e-53	UP
hsa-miR-141-3p	24.5665	8.04656	18.3301	12.7833	29.4926	12.0315	34.5344	14.3197	9.8517	15.1087	36.0584	8.55898	23.4929	21.8115	234.861	49.4351	12.7641	98.9765	4.62863	87.7993	138.922	9.72213	15.0826	9.43045	12.02	67.3846	105.683	41.3221	1.70936	0.460736	3.71007	0.000207201	0.000481974	UP
hsa-miR-142-3p	6.87861	5.0291	4.31296	7.86663	3.84686	2.29171	8.63359	3.11297	1.84719	3.97598	0	0	0	26.6585	26.7322	38.8418	11.7823	16.1962	10.183	11.2885	37.9786	17.0137	13.4067	16.1665	4.00667	20.0048	1.57736	11.0975	2.26309	0.439621	5.14781	2.63548e-07	8.04746e-07	UP
hsa-miR-143-3p	153957	195852	55384.8	356255	410849	98207.3	205280	156276	140412	89723.5	14476.8	48847.2	18640.7	566637	451560	2.12919e+06	628299	439065	578081	460746	747914	386156	451093	793187	1.0457e+06	511544	296185	423315	2.17964	0.382191	5.70301	1.17713e-08	4.05554e-08	UP
hsa-miR-143-5p	811.676	476.759	285.733	1073.8	2804.36	429.123	1172.35	686.722	501.821	420.659	85.1725	855.898	470.696	11274.1	8143.76	2376.41	9131.25	12213.7	10532.9	10677.7	8846.01	11592.4	10802.5	18432.5	13897.8	12428.2	6650.13	5817.56	3.76007	0.332733	11.3006	1.30352e-29	1.32235e-28	UP
hsa-miR-144-3p	0	0	0	2.94999	0	0	0	0.311297	0	0	0	0	0	12.1175	8.59248	17.6554	24.5464	16.1962	0.925726	10.0342	22.987	4.86106	13.4067	17.5137	29.3823	4.21154	15.7736	7.46167	5.96762	0.700189	8.52288	1.55639e-17	9.07977e-17	UP
hsa-miR-144-5p	0	4.69383	0	0	0	0	0	0	0	0	1.24339	0	0.839031	24.235	7.63776	21.1865	26.5101	16.1962	4.62863	7.52566	21.9876	14.5832	11.7309	13.4721	9.3489	6.3173	28.3924	8.16772	4.51782	0.62951	7.17671	7.1408e-13	3.27616e-12	UP
hsa-miR-145-3p	399.942	311.134	191.927	469.048	1268.18	344.903	410.777	146.31	271.537	206.751	97.6064	125.175	170.323	2520.44	2074.61	1903.25	4554.83	4124.62	2722.56	3646.18	1545.13	2353.97	2180.27	2945	2239.73	1795.17	947.991	1480.27	2.90288	0.311386	9.32243	1.13709e-20	7.52293e-20	UP
hsa-miR-145-5p	27680.5	2433.08	1215.18	3540.97	65896.7	4349.67	13628.3	8667.77	2068.86	4855.47	3204.85	18401.8	6490.74	234210	366125	36119.4	176696	843451	387632	206967	160994	588976	248062	272718	175417	476534	138676	165741	4.62371	0.475071	9.73268	2.18743e-22	1.57254e-21	UP
hsa-miR-148a-3p	22076.4	17660.5	21629.5	11141.1	33351.6	24537.4	22897.6	7904.15	17322.4	15069	15212.9	6228.8	9813.3	37976.3	30363	54788.2	46087.3	31573.5	37986.2	26186.8	31059.5	35333.9	34016.3	25221.1	28523.5	35873.9	10647.2	25573.4	0.943331	0.233918	4.03274	5.51299e-05	0.000136405	UP
hsa-miR-150-3p	0	0	0	0	0	0	0.908799	0	0	0	0	0	0	84.8226	90.6984	141.243	270.992	82.7804	124.973	149.259	149.915	80.2076	36.8686	22.9025	13.3556	26.3221	63.0943	49.5683	9.16461	0.696016	13.1672	1.35476e-39	2.09643e-38	UP
hsa-miR-150-5p	17.6879	52.3027	22.643	16.7166	42.3155	16.6149	33.6256	26.4603	10.4674	30.2174	51.6008	89.8693	134.245	14616.1	18962.7	15148.3	63046.9	36445	38255.6	14310	32172.9	13545.4	8342.35	10800.6	3013.02	9473.85	7512.95	10599.6	8.92968	0.391374	22.8162	3.16312e-115	8.25123e-113	UP
hsa-miR-152-3p	9185.9	8223.59	8955.85	8092.8	10909.1	9727.17	9094.8	6288.52	7019.95	8321.72	4745.41	5016.63	7167	12481	11286.7	14512.7	10365.4	15026.4	21452.8	9790.88	16174.9	16064.6	12513.5	12181.4	9246.06	10509.9	6634.36	10407	0.687791	0.166293	4.13601	3.53403e-05	8.97515e-05	UP
hsa-miR-181a-2-3p	8386.01	2719.74	4026.14	4118.18	4760.49	1931.34	1850.77	5736.59	3903.73	3472.62	619.21	2177.19	3140.49	3930.92	6365.12	10964	6756.15	8864.7	7191.04	5102.4	6792.17	8844.71	5932.49	9197.39	10350.6	5035.94	4940.28	5448.53	0.991053	0.260969	3.79759	0.000146108	0.000346935	UP
hsa-miR-181a-5p	1.41511e+06	930018	1.15599e+06	652942	853488	818203	534907	712140	874709	1.19277e+06	542463	1.52931e+06	1.80363e+06	1.62734e+06	1.82819e+06	989771	2.68644e+06	2.07876e+06	3.50724e+06	1.45621e+06	1.47326e+06	2.81062e+06	1.8864e+06	1.49761e+06	1.6496e+06	2.18627e+06	1.35989e+06	1.48345e+06	0.947803	0.212454	4.46121	8.14979e-06	2.21451e-05	UP
hsa-miR-181b-5p	56993.2	28046	39641.5	26155.6	38303.8	31625.6	18722.6	64446	37738.1	53880.9	19812.9	33751.3	32146.6	62383.4	84934.8	45441.4	79469.4	97454.1	113537	87380.4	71271.8	120034	97170.4	82141.9	97149.8	77616.5	56060.8	61233.7	1.17723	0.192449	6.11709	9.52997e-10	3.57325e-09	UP
hsa-miR-181c-5p	4568.38	3624.98	2725.79	3208.6	5333.03	1360.7	4097.77	2706.73	1858.28	2420.58	2148.58	1448.61	1589.96	4764.61	7585.25	7443.51	5887.2	5650.66	6540.25	3828.05	8056.46	5537.97	5734.74	9189.3	13482.4	9863.42	10738.6	5236.83	1.38467	0.227485	6.08685	1.15153e-09	4.29999e-09	UP
hsa-miR-1843	259.422	301.411	381.697	300.899	337.883	205.108	261.734	418.072	301.092	311.717	144.855	243.931	307.924	826.415	893.618	875.707	850.287	604.657	656.339	629.647	763.569	919.957	787.646	603.549	721.201	667.528	481.094	520.628	1.33741	0.1461	9.15405	5.48371e-20	3.50114e-19	UP
hsa-miR-18b-3p	0	0	1.07824	0	0	0	3.6352	0	0	0.795196	1.86509	0	0	4.84701	8.59248	0	9.81855	3.59915	6.48008	2.50855	0.999436	12.1527	0	0	4.00667	1.05288	0	2.27523	2.7401	0.892267	3.07094	0.00213383	0.00439125	UP
hsa-miR-1909-5p	7.86127	3.01746	10.7824	7.86663	0	0	2.272	9.02763	11.0832	15.9039	1.86509	8.55898	2.51709	0	16.2302	14.1243	17.6734	10.7974	10.183	15.0513	21.9876	8.50686	20.1101	26.9441	36.06	11.5817	33.1245	11.9678	1.51316	0.452568	3.34349	0.000827314	0.00180919	UP
hsa-miR-190a-3p	0	0	0	0	0	0	0	0	0	0	3.10848	1.06987	0	2.4235	12.4114	3.53108	1.96371	5.39872	1.85145	3.76283	7.99549	3.6458	3.35169	22.9025	26.7111	26.3221	7.88678	4.97543	4.88313	0.790694	6.17575	6.58505e-10	2.49361e-09	UP
hsa-miR-190b-5p	24.5665	45.9325	49.599	39.3332	81.4252	96.2519	44.9855	37.0444	30.1708	55.6637	14.9207	40.6551	33.5612	135.716	84.0154	293.079	114.877	125.97	256.426	84.0365	224.873	115.45	102.226	133.374	42.7378	88.4423	55.2075	90.7608	1.52884	0.285732	5.3506	8.76616e-08	2.80825e-07	UP
hsa-miR-193a-3p	251.561	289.006	626.457	176.999	222.477	297.923	295.814	711.626	229.668	234.583	3354.05	2781.67	2810.75	14989.4	7619.62	5353.11	7615.27	4648.3	3942.67	7212.09	7752.63	5635.19	7507.78	5099.18	13511.8	6124.63	6956.14	4305.57	2.9747	0.42631	6.97778	2.99887e-12	1.31003e-11	UP
hsa-miR-193a-5p	21749.2	51215.4	28195.9	50144.9	25307.8	43820.4	26628.3	45792.2	37193.2	61424.9	15968.9	53562.1	44686.8	303062	352794	209379	209368	330807	729279	646049	827200	509008	589399	859206	659149	577954	365044	284200	3.71827	0.243657	15.2603	1.40703e-52	3.47195e-51	UP
hsa-miR-193b-3p	71646.7	82367.6	101448	99239.5	71206	70672.4	72820.2	126434	105097	85001.7	137070	146472	150070	956419	954119	678846	1.18712e+06	604275	691449	898488	812074	1.24097e+06	1.04995e+06	687495	1.40193e+06	1.16703e+06	1.01881e+06	543278	3.2317	0.168406	19.19	4.48784e-82	3.72491e-80	UP
hsa-miR-193b-5p	717.341	215.916	169.284	327.449	447.518	421.675	515.289	744.623	266.611	661.603	136.152	1337.34	1034.53	4149.04	4780.28	3697.04	2103.13	6098.75	8948.99	8280.73	9467.66	5793.17	4858.27	10739.9	4482.13	8304.1	5153.22	3475.99	3.52778	0.303484	11.6243	3.10236e-31	3.31281e-30	UP
hsa-miR-195-3p	683.931	670.882	426.983	715.863	1181.63	707.566	950.149	268.961	620.041	932.765	180.914	990.702	785.333	1114.81	1583.88	1656.07	1460.02	2103.7	2809.58	1263.06	1811.98	2124.29	1454.63	2251.18	917.528	1619.34	1105.73	1199.69	1.24593	0.232161	5.36666	8.02069e-08	2.58303e-07	UP
hsa-miR-195-5p	1007.23	1257.61	996.293	1304.88	4257.83	1202	2089.33	586.796	1027.65	607.53	2844.88	1690.4	1215.76	7769.75	5789.42	5656.78	12094.5	5857.61	4212.98	7148.12	4794.3	9203.21	6943.02	3646.89	5375.62	5942.48	3120.01	3986.77	2.01687	0.267353	7.54384	4.56337e-14	2.1986e-13	UP
hsa-miR-200a-3p	18.6705	3.01746	8.62591	1.96666	29.4926	6.30221	5.90719	21.7908	0	7.15676	4.97357	6.41923	7.55128	38.7761	53.4643	38.8418	54.9839	44.9893	9.25726	13.797	37.9786	23.0901	23.4618	10.7777	10.6845	21.0577	18.9283	19.3319	1.59686	0.420125	3.80092	0.000144161	0.000342758	UP
hsa-miR-200b-5p	1.96532	0	0	4.91664	5.77029	1.14586	0.908799	3.11297	0	0	2.48679	0	0.839031	7.27051	4.7736	3.53108	18.6553	8.99787	5.55435	2.50855	9.99436	6.07633	5.02753	5.38883	0	6.3173	9.46414	4.24835	2.04716	0.568089	3.60359	0.000313852	0.000718162	UP
hsa-miR-204-3p	11.7919	43.2503	24.7995	15.7333	11.5406	50.4177	34.9888	14.631	40.0225	15.9039	16.7858	16.0481	85.5811	46.0466	30.551	52.9661	116.841	35.9915	27.7718	105.359	256.855	91.145	177.639	59.2771	109.516	63.173	66.249	60.0324	1.59388	0.356103	4.4759	7.60912e-06	2.07068e-05	UP
hsa-miR-20b-3p	0	0	0	0	0	0	0.454399	0	0	0	0	0	0	2.4235	0	3.53108	4.90928	1.79957	9.25726	0	5.99662	0	0	2.69441	0	0	1.57736	1.20902	4.02266	1.14063	3.52669	0.000420789	0.000949766	UP
hsa-miR-20b-5p	10.8092	16.4284	12.9389	14.7499	22.44	26.9276	9.54239	7.47114	12.3146	22.2655	14.299	14.9782	4.19515	147.834	171.85	109.463	375.069	124.171	309.192	127.936	73.9583	151.908	98.8748	20.2081	72.1201	90.548	58.3622	78.5502	3.2467	0.328269	9.89039	4.58227e-23	3.41519e-22	UP
hsa-miR-211-3p	0	0	0	0	0	0	0	0	0	0	0	0	0	4.84701	17.185	17.6554	5.89113	3.59915	6.48008	13.797	17.9899	7.2916	36.8686	17.5137	8.01334	6.3173	6.30943	6.28735	6.62197	0.70478	9.39579	5.67884e-21	3.77075e-20	UP
hsa-miR-211-5p	0.982659	47.2736	9.70415	11.7999	3.84686	5.72928	8.63359	12.7632	17.8562	3.18078	8.70376	29.9564	34.4003	1061.49	1249.73	1927.97	1163.5	1340.68	493.412	1101.25	827.533	780.201	1587.02	711.326	781.301	838.096	1252.42	567.066	6.16126	0.349543	17.6266	1.54014e-69	6.69596e-68	UP
hsa-miR-2110	744.856	519.003	375.227	427.748	586.005	599.283	666.15	663.064	419.313	949.464	765.931	1028.15	1102.49	1022.72	1669.81	642.656	1026.04	1884.15	1685.75	2661.57	1636.08	1921.34	1486.47	2517.93	1920.53	1756.21	2329.76	1222.51	1.34349	0.208255	6.45115	1.11002e-10	4.39672e-10	UP
hsa-miR-2114-3p	9.82659	2.68219	4.31296	0	3.20572	0	0.454399	1.55649	1.23146	1.59039	3.10848	2.13974	7.55128	12.1175	10.5019	7.06215	4.90928	12.597	3.7029	7.52566	4.99718	7.2916	8.37922	12.1249	5.34223	5.26442	6.30943	5.39945	1.46645	0.440074	3.33228	0.000861367	0.00187692	UP
hsa-miR-215-5p	34.3931	11.064	14.0171	3.93332	31.416	29.7923	16.3584	13.3858	16.009	11.1327	26.1113	7.4891	14.2635	116.328	215.767	264.831	222.881	210.55	103.681	428.962	206.883	114.235	108.93	180.526	439.398	240.058	146.694	119.596	3.59828	0.287001	12.5375	4.65461e-36	6.43888e-35	UP
hsa-miR-216b-5p	0.982659	6.3702	1.07824	9.83329	14.1052	5.15635	3.1808	1.55649	3.07865	11.1327	1.24339	3.20962	20.1367	21.8115	16.2302	0	44.1835	30.5927	31.4747	22.577	10.9938	15.7985	30.1652	14.8193	13.3556	16.8461	11.0415	13.3687	1.70903	0.419908	4.07001	4.70118e-05	0.000117113	UP
hsa-miR-218-2-3p	5.89595	5.69965	7.54767	9.83329	14.1052	5.72928	10.9056	12.7632	6.77304	3.97598	9.94715	2.13974	0	31.5055	25.7774	14.1243	18.6553	25.194	17.5888	20.0684	17.9899	19.4443	30.1652	28.2914	24.04	51.5913	29.9698	16.6563	1.755	0.294685	5.95553	2.59231e-09	9.42942e-09	UP
hsa-miR-22-5p	783.179	899.203	1177.44	831.896	569.335	822.725	509.382	870.388	783.21	562.999	1076.78	740.352	764.357	2493.78	2099.43	3425.14	2001.02	1617.82	1199.74	1714.6	2889.37	1595.64	2718.22	1756.76	3553.92	1525.63	2416.51	1533.29	1.46977	0.176595	8.32284	8.58835e-17	4.84023e-16	UP
hsa-miR-223-3p	40.289	38.2212	34.5036	17.6999	28.8514	53.8552	25.4464	99.9265	35.0967	77.134	0	0	0	460.466	275.914	1038.14	166.915	320.324	95.3497	137.97	1118.37	136.11	56.9787	102.388	40.0667	74.7548	86.7546	168.945	3.07611	0.59268	5.19017	2.10098e-07	6.45856e-07	UP
hsa-miR-224-3p	424.509	244.079	684.682	200.599	385.327	191.931	147.68	329.353	288.778	237.764	337.581	344.499	525.233	4786.42	3356.8	2143.36	3933.31	2472.61	2923.44	3426.68	2374.66	3570.45	3737.13	3256.2	4832.05	4478.97	2736.71	1939.66	3.36239	0.206032	16.3197	7.14632e-60	2.37258e-58	UP
hsa-miR-224-5p	9852.14	3707.79	5988.54	4040.5	6514.66	7224.62	2926.79	4200.02	7263.78	6666.13	5344.11	5388.95	10417.4	22558	24890.5	24615.1	30433.6	64216	35993.1	53116.1	29499.4	32109.8	34907.8	50281.8	29546.5	35439	17679	20919.3	2.50232	0.212711	11.7639	5.98699e-32	6.66601e-31	UP
hsa-miR-2392	110.058	776.829	197.318	613.597	64.7555	920.122	356.249	700.108	613.268	635.362	202.673	60.9827	156.06	1691.61	1536.14	4735.17	1828.21	1155.33	1625.57	2256.44	2315.69	1420.65	3649.99	868.949	2195.66	1019.19	1459.05	1228.33	2.25178	0.362934	6.20439	5.49081e-10	2.0888e-09	UP
hsa-miR-23c	11.7919	12.0698	17.2518	15.7333	21.1577	4.58342	14.0864	11.8293	5.54158	15.1087	19.2726	7.4891	7.55128	50.8936	29.5963	10.5932	18.6553	82.7804	0	23.8312	10.9938	17.0137	50.2753	5.38883	93.489	57.9086	9.46414	23.1241	1.38616	0.432793	3.20284	0.00136082	0.00287932	UP
hsa-miR-24-1-5p	19.6532	13.0757	20.4865	7.86663	20.5166	5.72928	13.632	18.3665	0.615731	15.1087	9.32545	16.0481	11.7464	43.6231	32.4605	24.7175	33.3831	39.5906	23.1431	25.0855	38.978	34.0275	13.4067	29.6386	33.3889	24.2163	41.0113	22.5497	1.24317	0.272239	4.56645	4.96045e-06	1.37239e-05	UP
hsa-miR-26b-3p	215.202	423.786	653.413	299.915	408.408	490.426	308.083	161.563	341.731	473.937	429.593	192.577	585.644	1073.61	587.153	490.82	707.918	906.985	798.901	456.556	961.458	672.042	532.918	530.8	301.836	564.346	402.226	517.476	0.743935	0.222414	3.34482	0.000823347	0.00180268	UP
hsa-miR-2861	1.96532	1.00582	0	4.91664	0	2.86464	0	0	0	1.59039	1.24339	0	0	4.84701	6.68304	31.7797	5.89113	1.79957	0	15.0513	18.9893	2.43053	3.35169	2.69441	28.0467	6.3173	17.3509	5.88218	3.35146	0.687781	4.87287	1.0999e-06	3.18796e-06	UP
hsa-miR-29b-2-5p	104.162	67.39	40.9731	49.1664	110.918	69.3243	110.873	68.7967	39.4068	79.5196	67.1433	87.7295	83.9031	2047.86	2733.36	1483.05	2255.32	2753.35	3022.49	3528.28	2220.75	4006.73	3220.97	2298.34	3023.7	3356.59	1990.62	1441.51	5.16827	0.182225	28.362	5.94816e-177	3.62045e-174	UP
hsa-miR-29c-3p	1666.59	817.397	1144.01	775.847	1037.37	1240.96	929.247	480.643	841.704	1137.13	1950.88	993.911	666.19	2372.61	3964.95	3425.14	3788.98	2762.34	1825.53	5821.1	4152.66	2782.96	2453.43	4053.75	12550.2	6292.03	3515.93	2720.13	2.02031	0.256194	7.88588	3.12334e-15	1.61564e-14	UP
hsa-miR-29c-5p	213.237	122.04	180.066	70.7997	255.816	124.898	195.392	120.161	65.8832	116.894	431.458	222.533	328.061	4233.86	4681.95	3142.66	3967.68	8366.22	3169.68	3464.31	4748.32	5567.13	4373.95	3804.51	4178.96	6122.52	3175.22	2423.86	4.57983	0.246201	18.602	3.09651e-77	2.09416e-75	UP
hsa-miR-301a-3p	283.988	74.4307	113.215	73.7497	214.783	107.71	183.123	109.265	77.5821	79.5196	122.474	150.852	55.376	159.951	284.507	91.808	140.405	192.554	106.458	233.295	168.905	198.088	112.282	367.788	560.934	609.62	75.7131	183.273	0.901105	0.315077	2.85995	0.00423705	0.00838229	UP
hsa-miR-3064-5p	16.7052	15.7579	19.4083	39.3332	8.97601	18.3337	9.54239	16.4988	9.8517	8.74715	2.48679	3.20962	5.03419	29.082	35.3246	98.8701	42.2198	37.791	53.6921	40.1368	74.9577	30.3817	50.2753	78.138	58.7645	41.0625	41.0113	32.7997	1.92537	0.304046	6.33249	2.41234e-10	9.31276e-10	UP
hsa-miR-3074-3p	11.7919	4.35855	20.4865	1.96666	9.61715	6.87514	10.9056	5.29206	8.62023	8.74715	23.0028	2.13974	5.03419	26.6585	27.6869	3.53108	30.4375	32.3923	27.7718	22.577	27.9842	27.9511	28.4893	21.5553	30.7178	16.8461	25.2377	17.3583	1.48021	0.300353	4.92822	8.29824e-07	2.44003e-06	UP
hsa-miR-3074-5p	22.6012	40.2328	59.3031	58.0164	39.1097	24.6359	50.4383	49.185	19.7034	35.7838	28.5981	27.8167	22.6538	104.211	101.2	148.305	154.151	109.774	95.3497	117.902	152.914	64.4091	145.798	193.998	145.576	70.5432	220.83	85.2978	1.8222	0.218413	8.3429	7.24934e-17	4.09823e-16	UP
hsa-miR-30b-3p	275.145	543.143	305.142	597.864	299.414	572.928	428.499	445.155	413.771	771.34	358.719	422.599	474.052	1017.87	1141.85	550.848	1353.98	959.172	2035.67	2221.32	1227.31	1886.09	2453.43	1145.13	1567.94	1253.98	753.976	943.568	1.62158	0.212879	7.61739	2.58853e-14	1.2542e-13	UP
hsa-miR-30b-5p	1988.9	1815.51	2167.26	1138.69	2520.33	1764.62	1732.17	851.71	1429.73	1030.57	1668.63	2183.61	2498.63	5414.11	3337.7	7023.31	4522.43	4700.48	6213.47	3153.25	5299.01	3066.12	2983	5918.28	4036.05	4808.52	2132.59	3162.91	1.35096	0.19638	6.87931	6.01422e-12	2.60236e-11	UP
hsa-miR-30c-1-3p	716.358	617.909	802.21	612.614	754.626	764.286	739.308	380.094	804.76	1109.3	946.844	992.841	755.128	1432.29	1443.54	762.712	1533.66	1103.14	2291.17	886.773	761.57	2328.45	1509.93	1271.76	918.863	1243.46	700.346	1043.85	0.757763	0.197377	3.83917	0.000123453	0.000296222	UP
hsa-miR-30c-2-3p	1686.24	2651.01	1421.12	1700.18	1659.28	2400.57	1530.87	1680.69	1464.82	1962.54	2234.38	1918.28	1662.96	4289.6	4475.73	4120.77	4351.58	4315.38	4911.9	3281.19	2583.54	6234.32	4067.27	3027.18	3674.12	3921.99	3213.07	2979.28	1.12886	0.136948	8.24295	1.68016e-16	9.41093e-16	UP
hsa-miR-30c-5p	17343.9	12878.9	9488.5	6992.45	12160.6	12305.3	12437.4	6342.06	6749.64	7780.2	7730.8	18053	19864.1	17497.7	13887.4	20935.7	12931	26653.5	38700.9	11084	19133.2	14990.3	12659.3	33533.3	19027.7	23814.1	10377.4	15753.8	0.767546	0.232159	3.30612	0.000945973	0.00204594	UP
hsa-miR-3124-5p	21.6185	15.4226	11.8606	22.6166	10.8994	5.72928	22.72	5.29206	5.54158	11.9279	18.6509	6.41923	6.71225	29.082	30.551	21.1865	48.1109	46.7889	39.8062	48.9168	30.9825	23.0901	36.8686	39.069	56.0934	31.5865	82.0225	27.021	1.67624	0.27574	6.07906	1.20886e-09	4.50485e-09	UP
hsa-miR-3144-3p	0	0	0	0	0	0	0	0	0	0	0	0	0	4.84701	7.63776	38.8418	5.89113	1.79957	2.77718	1.25428	4.99718	2.43053	3.35169	1.34721	4.00667	8.42307	9.46414	3.59516	5.7144	0.803707	7.11005	1.16002e-12	5.24305e-12	UP
hsa-miR-3144-5p	0	0	0	0	0	0	0	0	0	3.97598	1.86509	0	1.67806	2.4235	8.59248	0	9.81855	23.3944	37.029	61.4595	18.9893	7.2916	3.35169	22.9025	18.6978	17.899	11.0415	9.27445	5.03577	0.718716	7.00663	2.44126e-12	1.07606e-11	UP
hsa-miR-3147	0	2.34691	0	0	0	0.572928	0.454399	0	0	0	1.24339	1.06987	0.839031	12.1175	4.7736	24.7175	1.96371	0	2.77718	1.25428	0	0	6.70337	1.34721	6.67779	0	1.57736	2.60874	2.93837	0.863181	3.40412	0.000663767	0.00146558	UP
hsa-miR-3150b-3p	0	0	2.15648	0	0	0	0	8.40503	2.46292	0.795196	0	0	0	14.541	6.68304	14.1243	9.81855	8.99787	1.85145	10.0342	15.991	4.86106	3.35169	1.34721	1.33556	0	7.88678	4.24605	2.61	0.776929	3.35939	0.000781155	0.00171647	UP
hsa-miR-3151-5p	0	0	0	0	0.641143	0	0	0	0	0	1.86509	0	0	0	1.90944	3.53108	8.8367	8.99787	2.77718	5.0171	2.99831	1.21527	18.4343	1.34721	1.33556	0	25.2377	3.11644	4.64387	0.890628	5.21416	1.84651e-07	5.68589e-07	UP
hsa-miR-3157-5p	11.7919	18.7753	9.70415	12.7833	7.69372	9.16685	11.8144	18.0553	14.1618	11.1327	34.815	8.55898	7.55128	65.4346	44.8719	42.3729	18.6553	28.7932	32.4004	18.8141	19.9887	20.6595	46.9236	28.2914	60.1001	8.42307	85.1772	25.8115	1.42351	0.311831	4.56501	4.99462e-06	1.37975e-05	UP
hsa-miR-3162-3p	0.982659	2.34691	0	0.983329	1.28229	4.58342	2.7264	2.80168	4.31012	0	2.48679	19.2577	9.22934	65.4346	8.59248	63.5594	21.6008	3.59915	1.85145	16.3056	21.9876	12.1527	36.8686	18.8609	4.00667	9.47596	42.5886	13.9954	2.57225	0.534142	4.81567	1.46709e-06	4.22542e-06	UP
hsa-miR-3163	26.5318	6.70547	5.3912	4.91664	7.05258	4.58342	5.45279	0.933892	3.69439	2.38559	10.5688	4.27949	5.87322	19.388	26.7322	17.6554	20.619	32.3923	74.058	21.3227	13.9921	40.1038	21.786	29.6386	18.6978	35.7981	14.1962	17.5833	2.07049	0.360674	5.74062	9.4331e-09	3.26228e-08	UP
hsa-miR-3178	0	2.34691	1.07824	0.983329	0	1.71878	0	53.2319	9.23596	0	0	0	0	84.8226	52.5096	257.769	41.2379	23.3944	1.85145	500.456	81.9538	128.818	56.9787	0	128.213	102.13	149.849	62.1696	4.41734	0.990355	4.46035	8.18243e-06	2.22008e-05	UP
hsa-miR-3188	12.7746	15.7579	18.3301	19.6666	30.1337	13.7503	17.2672	36.4218	7.38877	17.4943	14.299	16.0481	17.6196	222.962	417.213	98.8701	236.627	181.757	283.272	1221.66	234.868	464.232	616.71	299.08	208.347	371.668	380.143	202.754	4.35347	0.300898	14.4683	1.92205e-47	3.81485e-46	UP
hsa-miR-3194-5p	0	0.335273	0	0	1.92343	0	0	3.42427	2.46292	0	0	0	0	12.1175	1.90944	7.06215	7.85484	1.79957	0.925726	10.0342	13.9921	1.21527	0	6.73604	2.67111	3.15865	3.15471	2.99175	2.82472	0.752874	3.75192	0.000175486	0.000412934	UP
hsa-miR-3195	0.982659	9.38766	4.31296	2.94999	0	2.29171	0.454399	25.5264	1.23146	0	1.86509	1.06987	0	55.7406	28.6416	194.209	55.9658	17.9957	0	23.8312	86.951	26.7359	58.6545	0	50.7512	25.2692	44.166	26.629	3.5671	0.679082	5.25283	1.49781e-07	4.68323e-07	UP
hsa-miR-3196	1.96532	5.36437	2.15648	2.94999	0	8.59392	4.54399	32.0636	11.0832	2.38559	10.5688	0	0	113.905	28.6416	91.808	36.3286	10.7974	0	70.2395	107.939	13.3679	70.3854	4.04162	46.7445	21.0577	115.147	30.077	3.01013	0.611789	4.92021	8.64533e-07	2.538e-06	UP
hsa-miR-3199	7.86127	8.38184	15.0953	8.84996	10.8994	10.3127	7.72479	7.15984	6.15731	16.6991	18.0292	8.55898	15.1026	63.0111	63.9663	14.1243	62.8387	57.5863	87.0182	30.1026	42.9758	66.8396	56.9787	33.6802	12.02	51.5913	26.8151	30.0141	2.17171	0.27282	7.96024	1.71704e-15	8.98373e-15	UP
hsa-miR-32-5p	0.982659	5.69965	1.07824	0	9.61715	6.87514	6.81599	7.15984	2.46292	3.97598	14.299	6.41923	0	12.1175	11.4566	10.5932	22.5827	12.597	14.8116	22.577	29.9831	4.86106	10.0551	22.9025	62.7712	13.6875	11.0415	12.1268	1.86497	0.431822	4.31885	1.56846e-05	4.16886e-05	UP
hsa-miR-320a-3p	97195.8	78844.2	78562.7	93366.1	102614	98384.3	92995.6	188705	83562.7	122610	76644.7	203714	166317	215306	304126	160964	255666	317272	219590	369026	219384	336784	231208	251831	275362	229136	216249	188349	1.17283	0.177944	6.59101	4.36855e-11	1.79258e-10	UP
hsa-miR-320b	2570.64	2647.99	2109.04	3489.83	3707.09	2611.98	3173.53	6014.58	2973.98	3415.37	2158.53	5029.47	3480.3	7030.58	7514.6	6698.45	7297.15	7844.34	4985.03	9591.45	6363.41	8258.95	6048.12	5425.2	6015.35	5511.85	5549.14	5093.18	1.01061	0.16014	6.31077	2.77652e-10	1.0696e-09	UP
hsa-miR-320c	297.746	485.141	246.917	789.613	611.651	391.883	586.175	845.484	427.933	486.66	361.828	993.911	695.557	1868.52	1873.16	1631.36	2228.81	2137.89	1546.89	3187.12	2103.81	2068.38	1783.1	1698.83	1654.76	1447.72	1231.92	1247.51	1.76702	0.197296	8.95615	3.36201e-19	2.08103e-18	UP
hsa-miR-320d	139.538	261.849	138.015	310.732	266.074	181.045	224.019	265.848	177.331	202.775	134.908	287.796	261.778	773.098	893.618	949.859	1161.53	1047.35	900.731	1365.91	1028.42	865.27	886.521	689.77	817.361	623.307	501.599	568.743	2.0253	0.168566	12.0148	2.96998e-33	3.49883e-32	UP
hsa-miR-320e	72.7168	51.6321	38.8166	76.6997	88.4778	46.4072	55.8911	112.067	73.272	54.0733	47.8707	65.2622	48.6638	227.809	1019.64	264.831	314.194	365.313	297.158	1217.9	259.853	300.171	418.961	251.928	320.534	269.538	362.792	248.981	2.71686	0.264583	10.2685	9.77243e-25	8.002e-24	UP
hsa-miR-324-5p	1003.29	1128.53	1049.13	1061.01	1114.31	938.456	1110.55	1683.5	849.709	760.207	1185.58	1387.62	1067.25	2864.58	1855.98	1433.62	2387.87	2141.49	2184.71	1847.55	1682.05	2168.03	2983	2637.83	2038.06	2049.97	1697.24	1641.15	0.956575	0.135339	7.068	1.57178e-12	7.01729e-12	UP
hsa-miR-326	562.081	873.387	765.55	1022.66	1003.39	795.224	1073.75	2088.49	938.374	578.107	820.018	885.854	1138.56	31469.2	15984.9	21702	17713.7	13361.8	18629.3	11955.8	22365.4	13042.2	19267.2	20495.1	12559.6	14434	28766.2	10159	4.27537	0.195275	21.8941	2.95456e-106	5.39502e-104	UP
hsa-miR-328-3p	2549.02	4905.05	3288.63	3787.78	3437.81	3711.43	4014.16	10360	4146.33	5517.07	4433.94	9606.38	11731.3	49936.3	54601.4	41077	46221.8	35858.3	40697.7	44199.4	45239.5	59308.6	53967.2	46469.2	49746.8	45910	56084.5	27437.3	3.11998	0.211477	14.7533	2.93136e-49	6.22402e-48	UP
hsa-miR-328-5p	4.9133	15.0873	3.23472	3.93332	7.69372	9.16685	8.63359	11.518	10.4674	17.4943	14.299	1.06987	0	26.6585	45.8266	28.2486	53.0202	35.9915	1.85145	56.4424	28.9837	102.082	65.3579	5.38883	73.4556	55.8029	37.8566	26.8325	2.3881	0.425455	5.61305	1.98793e-08	6.74714e-08	UP
hsa-miR-335-3p	2543.12	691.334	2430.35	579.181	4698.3	760.275	2720.03	1060.28	464.261	395.212	1247.12	419.39	1124.3	31018.4	19294.9	19240.8	20237	15075	13506.3	12340.8	24982.9	15414.4	21904.9	11885.1	26374.6	13040	12614.1	10224.5	3.6403	0.32629	11.1566	6.64614e-29	6.63161e-28	UP
hsa-miR-335-5p	264.335	11.064	53.912	15.7333	235.3	14.3232	143.59	27.0829	11.6989	22.2655	131.8	10.6987	58.7322	1633.44	6222.87	1889.13	2090.37	4475.54	2547.6	5324.4	6132.54	2013.7	3269.57	7936.4	14337.2	12814.7	2910.22	2762.89	6.09452	0.476425	12.7922	1.81276e-37	2.60638e-36	UP
hsa-miR-338-3p	1.96532	2.34691	3.23472	0	1.92343	0	0.908799	0	0	0	3.10848	3.20962	0	43.6231	77.3323	10.5932	105.059	68.3838	46.2863	13.797	48.9724	31.5969	10.0551	8.08324	2.67111	20.0048	3.15471	18.7522	4.83047	0.601272	8.03375	9.45354e-16	5.00353e-15	UP
hsa-miR-338-5p	4.9133	1.67637	0	1.96666	0.641143	1.71878	0	2.80168	0	0	4.35188	2.13974	2.51709	201.151	416.258	338.983	494.855	158.362	126.824	61.4595	243.862	131.249	41.8961	8.08324	10.6845	33.6923	18.9283	85.5191	6.55555	0.583921	11.2268	3.0127e-29	3.03933e-28	UP
hsa-miR-33b-5p	29.4798	213.569	251.23	120.949	54.4972	190.785	103.149	70.3532	130.535	108.147	187.752	67.4019	182.909	3356.55	912.713	794.492	1136.99	820.605	1105.32	938.198	970.453	659.89	2237.25	1050.82	1367.61	646.471	1208.25	700.606	3.22247	0.291877	11.0405	2.43668e-28	2.35416e-27	UP
hsa-miR-340-3p	54.0462	52.3027	74.3985	32.4499	60.9086	59.5845	74.0671	8.71633	65.8832	39.7598	41.6537	86.6596	98.1666	290.82	197.627	56.4972	289.647	345.518	378.622	150.513	171.903	329.337	242.997	309.858	146.911	248.481	127.766	149.448	2.03412	0.274691	7.4051	1.31055e-13	6.21577e-13	UP
hsa-miR-340-5p	573.873	789.904	2130.6	482.814	927.093	669.18	448.038	421.497	780.747	364.2	1670.5	481.442	436.296	1199.63	1802.51	2796.61	1927.38	955.573	720.214	1750.97	1123.37	1110.75	1270.29	1207.1	3593.98	1694.09	1317.09	1209.1	1.03577	0.28263	3.66476	0.000247567	0.000570779	UP
hsa-miR-342-3p	3619.13	2598.37	2985.64	2545.84	5441.38	3792.21	4977.49	3046.67	2733.23	2988.35	3889.34	5076.54	6679.52	6160.55	8421.59	9131.36	8689.42	9449.56	8550	6207.41	9797.47	8476.48	7442.42	6886.92	5355.58	6310.99	6541.3	5844.25	0.985647	0.162646	6.06007	1.36063e-09	5.02937e-09	UP
hsa-miR-342-5p	198.497	146.85	61.4596	186.832	308.39	202.244	290.361	309.118	112.063	302.174	237.488	523.167	327.222	787.639	831.561	628.532	1128.15	1301.09	963.68	1098.75	913.485	1169.09	987.072	1188.24	1015.02	1002.35	623.056	623.836	1.98288	0.223785	8.86065	7.95528e-19	4.85831e-18	UP
hsa-miR-3612	0	0	0	0	0	0	0	0	0	0	0	0	0	0	196.672	10.5932	73.6391	352.716	1.85145	331.129	0	0	0	0	32.0534	33.6923	67.8263	40.7472	9.328	1.59114	5.86246	4.56053e-09	1.61699e-08	UP
hsa-miR-3620-3p	5.89595	28.163	6.46943	7.86663	10.8994	5.15635	20.9024	62.5708	32.6337	21.4703	6.83867	44.9346	5.03419	36.3525	48.6907	102.401	28.4738	12.597	23.1431	65.2224	32.9814	59.548	41.8961	78.138	112.187	113.711	59.9395	39.7821	1.53177	0.393782	3.8899	0.000100286	0.000241905	UP
hsa-miR-363-3p	32.4277	82.8125	20.4865	131.766	312.878	64.1679	143.59	15.2536	81.2765	50.0973	122.474	48.1442	22.6538	1395.94	2817.38	1638.42	5823.38	2357.44	2420.77	1220.41	997.437	1192.18	971.989	456.703	1147.24	707.538	660.912	923.547	4.29134	0.399419	10.744	6.32666e-27	5.7475e-26	UP
hsa-miR-3652	0	0	0	0	0	0	0	0	0	0	0	0	1.67806	2.4235	1.90944	0	1.96371	1.79957	0.925726	1.25428	3.99775	0	0	2.69441	0	3.15865	1.57736	0.866017	3.26811	0.99935	3.27023	0.0010746	0.00230849	UP
hsa-miR-365a-3p	10474.2	4318.99	9626.52	3026.69	4979.12	5183.85	5965.36	3337.42	3253.52	4279.74	8322.66	6228.8	8273.68	21743.7	23646.5	11571.3	23313.2	17333.5	21308.4	17082	10479.1	29685.3	18291.8	12693.4	28677.1	22191.6	12876	12894.9	1.70293	0.217847	7.8171	5.40545e-15	2.74177e-14	UP
hsa-miR-365a-5p	265.318	95.5529	92.7286	129.799	176.314	146.097	226.291	374.802	129.919	399.984	129.935	338.08	196.333	1354.74	1976.27	752.119	956.327	2416.83	2196.75	2432.04	1850.96	3067.33	2168.54	2400.72	2104.84	2463.75	1842.35	1136.47	3.26655	0.246031	13.277	3.14819e-40	4.99877e-39	UP
hsa-miR-365b-3p	10479.1	4318.99	9626.52	3026.69	4979.12	5184.42	5964.9	3337.42	3253.52	4280.54	8322.03	6228.8	8273.68	21743.7	23646.5	11571.3	23313.2	17335.3	21308.4	17082	10479.1	29686.5	18291.8	12693.4	28677.1	22191.6	12876	12895.2	1.70285	0.217861	7.81623	5.44297e-15	2.75315e-14	UP
hsa-miR-365b-5p	430.405	233.686	298.672	265.499	323.777	342.611	291.27	1170.17	316.486	591.626	279.142	687.928	443.847	2614.96	4024.15	1889.13	1886.14	3851.09	3819.54	4731.13	4052.71	5643.7	4367.25	8049.56	6140.89	6243.6	4304.61	2492.35	3.33355	0.255249	13.06	5.57556e-39	8.41402e-38	UP
hsa-miR-3665	0	0	1.07824	0	0	0	0	0.933892	0	0.795196	0.621697	0	0	4.84701	14.3208	24.7175	3.92742	0	0	8.77993	10.9938	2.43053	6.70337	0	22.7045	8.42307	23.6603	4.99768	5.01144	0.815309	6.14668	7.91233e-10	2.97895e-09	UP
hsa-miR-3667-3p	0	0	0	0	0	0	0	0	0	0	0	0	0	26.6585	5.72832	3.53108	18.6553	5.39872	1.85145	2.50855	7.99549	0	0	0	0	1.05288	1.57736	2.77621	5.43322	1.03238	5.26281	1.41869e-07	4.45872e-07	UP
hsa-miR-3667-5p	0	0	0	0	0	0	0	0	0	0	0	0	0	7.27051	1.90944	3.53108	4.90928	1.79957	4.62863	0	1.99887	0	0	0	0	0	0	0.964718	3.89004	1.28987	3.01583	0.00256276	0.00521114	UP
hsa-miR-3690	0	0	0	0	0	0	0	0	0	0	0	0	0	31.5055	63.0115	52.9661	1.96371	73.7825	65.7265	27.5941	4.99718	37.6733	33.5169	57.9299	30.7178	3.15865	53.6301	19.9324	8.29093	0.738924	11.2203	3.24235e-29	3.25304e-28	UP
hsa-miR-371a-5p	0.982659	0	0	3.93332	0	0	3.6352	4.04687	0.615731	0	0	0	3.35612	12.1175	13.3661	17.6554	36.3286	17.9957	16.6631	5.0171	10.9938	1.21527	0	5.38883	0	4.21154	4.73207	6.00944	2.98955	0.713574	4.18955	2.79506e-05	7.21892e-05	UP
hsa-miR-371b-5p	0	0	0	0	0	0	2.7264	6.84854	0	0	0	0	0.839031	21.8115	19.0944	0	12.7641	12.597	12.9602	15.0513	17.9899	25.5206	3.35169	8.08324	0	7.37019	1.57736	6.2439	3.6075	0.783993	4.60145	4.19567e-06	1.17145e-05	UP
hsa-miR-374a-3p	25.5491	6.70547	17.2518	7.86663	39.1097	24.063	29.0816	55.4109	32.018	19.0847	50.3574	7.4891	20.1367	7.27051	63.0115	105.932	41.2379	30.5927	39.8062	82.7822	69.9605	20.6595	18.4343	111.818	327.211	236.899	63.0943	57.5124	1.75497	0.426273	4.11701	3.83817e-05	9.70705e-05	UP
hsa-miR-375-3p	32.4277	138.803	33.4254	40.3165	30.7749	73.9077	53.1647	35.4879	51.7214	94.6283	47.249	34.2359	83.0641	53.3171	1865.52	10.5932	9.81855	203.352	7.4058	285.975	418.764	3.6458	6.70337	25.5969	14.6911	164.25	498.445	159.9	2.14517	0.68582	3.12789	0.00176068	0.00367009	UP
hsa-miR-378a-3p	75600.9	108613	73614.6	90868.4	64184.9	121784	107425	56442.3	118375	100530	113774	58822.6	44081.8	738914	676145	935336	926404	974300	729514	561294	569644	1.05462e+06	1.05173e+06	767136	671463	684065	550340	445371	3.15656	0.171027	18.4565	4.62658e-76	2.81605e-74	UP
hsa-miR-378a-5p	359.653	973.969	990.902	717.83	470.599	850.798	660.697	992.727	1161.88	555.842	2512.28	723.234	594.034	51618.2	31395	31529	41381.3	41561.1	18114.6	22030.1	30646.7	43279.3	55723.5	31128.6	34804.6	23943.6	27247.3	18369.2	5.28119	0.240656	21.9449	9.67894e-107	1.96375e-104	UP
hsa-miR-378b	2.94798	9.72293	8.62591	27.5332	17.952	24.6359	14.0864	6.53725	28.3236	19.8799	47.249	10.6987	0.839031	1197.21	492.636	459.04	1158.59	575.863	104.607	354.96	87.9504	915.095	2223.84	122.596	1493.15	953.913	176.664	390.191	5.44776	0.455796	11.9522	6.323e-33	7.35401e-32	UP
hsa-miR-378c	365.549	1171.45	1007.08	960.712	551.383	1206.59	727.039	341.805	1294.88	727.604	2136.15	626.945	620.883	22504.7	11595.1	28022.6	19941.5	12017.5	11564.2	8128.96	11043.8	14415.5	19803.4	14466.3	16341.9	9651.79	11464.2	8248.13	4.06055	0.249606	16.2678	1.67057e-59	5.44724e-58	UP
hsa-miR-378d	64.8555	253.131	180.066	215.349	112.841	200.525	154.95	85.2955	282.005	104.171	344.42	81.3103	103.201	4827.62	2109.93	7309.33	3381.51	2226.07	1716.3	1638.08	2414.64	2232.44	3293.03	2900.54	3699.49	1723.57	2571.09	1637.99	4.15927	0.270148	15.3963	1.73391e-53	4.45931e-52	UP
hsa-miR-378e	0	14.4168	7.54767	10.8166	1.28229	5.15635	3.1808	0.311297	13.5461	1.59039	24.8679	0	8.39031	261.738	105.974	381.356	153.169	59.3859	49.0635	63.9681	114.935	85.0686	137.419	102.388	240.4	65.2788	121.456	75.2855	4.28929	0.467523	9.1745	4.53682e-20	2.90675e-19	UP
hsa-miR-378f	91.3873	120.028	104.589	128.816	92.3246	193.65	133.593	36.4218	157.627	127.231	190.861	94.1487	66.2834	2629.5	1284.1	1468.93	1728.07	2436.62	796.124	969.555	575.675	1630.89	4442.66	685.729	3054.42	1984.69	676.686	959.281	3.87898	0.294208	13.1845	1.07768e-39	1.68191e-38	UP
hsa-miR-378g	117.919	172.331	153.11	232.066	159.004	445.165	176.761	50.4302	283.852	306.15	142.369	62.0526	42.7906	838.532	886.935	1772.6	1435.47	1187.72	1599.65	593.273	602.66	1426.72	1112.76	660.132	591.652	770.711	559.961	606.77	2.47442	0.298513	8.28915	1.1406e-16	6.40843e-16	UP
hsa-miR-378h	10.8092	21.1222	14.0171	23.5999	16.6697	17.7608	19.0848	6.84854	35.0967	7.15676	23.0028	9.62885	3.35612	346.561	282.597	476.695	405.506	377.91	263.832	211.973	248.86	376.733	487.67	315.247	289.816	354.822	276.037	182.312	4.37943	0.238868	18.3341	4.42524e-75	2.60661e-73	UP
hsa-miR-378i	337.052	860.647	423.748	768.963	485.987	1214.03	755.212	302.892	733.336	722.038	1421.82	534.936	588.161	9669.78	8749.06	15501.4	13860.9	10183.8	8317.64	6986.32	6500.33	11779.6	12887.2	9531.49	9147.23	7995.6	6845.73	5448.33	3.80704	0.216288	17.6017	2.39221e-69	1.01586e-67	UP
hsa-miR-378j	0	0.670547	2.15648	1.96666	1.92343	0.572928	3.1808	0	1.23146	0.795196	3.73018	0	0	189.033	137.48	116.526	95.24	82.7804	56.4693	86.545	64.9634	127.603	330.141	67.3604	275.125	164.25	94.6414	70.5328	6.74525	0.434704	15.5169	2.66636e-54	7.26683e-53	UP
hsa-miR-383-5p	0	7.71129	10.7824	1.96666	49.368	8.02099	5.45279	0	6.15731	11.9279	11.8122	0	5.87322	55.7406	11.4566	38.8418	77.5666	43.1898	27.7718	36.374	88.9498	63.1938	16.7584	13.4721	6.67779	20.0048	12.6189	23.3959	1.9934	0.538838	3.69944	0.000216078	0.000500074	UP
hsa-miR-3928-3p	61.9075	158.92	161.736	154.383	104.506	127.763	96.7871	227.558	206.27	121.665	143.612	148.712	161.094	574.37	498.364	603.814	505.655	449.893	326.781	450.285	376.787	503.12	692.123	557.744	701.167	424.312	615.169	339.056	1.84601	0.170591	10.8213	2.72991e-27	2.50494e-26	UP
hsa-miR-3936	0.982659	0	0	0.983329	6.41143	0	6.36159	2.17908	1.23146	0	1.86509	5.34936	2.51709	26.6585	16.2302	28.2486	19.6371	35.9915	31.4747	48.9168	53.9696	35.2427	30.1652	53.8883	57.429	46.3269	64.6716	21.3604	4.17954	0.413469	10.1085	5.06757e-24	4.04078e-23	UP
hsa-miR-3937	0	1.67637	0	0	0.641143	0	0	0	0	0	0	0	0	0	3.81888	10.5932	2.94557	1.79957	9.25726	17.5599	5.99662	0	0	8.08324	5.34223	6.3173	22.083	3.55979	4.61576	0.871044	5.29911	1.16367e-07	3.68261e-07	UP
hsa-miR-3944-5p	0.982659	4.35855	7.54767	11.7999	3.84686	1.71878	8.17919	8.40503	18.4719	7.95196	12.4339	7.4891	10.0684	24.235	28.6416	24.7175	37.3105	28.7932	37.029	26.3398	29.9831	25.5206	33.5169	30.9858	32.0534	25.2692	42.5886	19.6385	1.95104	0.268545	7.26524	3.72387e-13	1.73022e-12	UP
hsa-miR-3960	28.4971	150.202	86.2591	201.582	29.4926	59.5845	43.1679	161.252	94.2068	76.3388	47.249	2.13974	1.67806	34445.3	39510.1	56218.3	20385.3	10986.4	53.6921	53881.2	57294.7	13438.4	27770.4	428.412	120133	23142.4	78167.5	19882.9	8.98447	0.583545	15.3964	1.73121e-53	4.45931e-52	UP
hsa-miR-422a	86.474	90.1886	83.0244	153.399	94.8892	167.868	103.603	50.4302	181.025	135.183	43.5188	19.2577	17.6196	605.876	520.323	1105.23	722.646	795.411	468.417	376.283	342.807	1001.38	1094.33	510.592	701.167	625.413	534.724	393.743	2.82995	0.291128	9.72065	2.46208e-22	1.74932e-21	UP
hsa-miR-423-3p	81776.9	75571.3	93469.3	89943.1	59665.4	84823.7	88330.7	117787	102323	134102	81454.1	293594	169978	138811	162639	69682.3	192757	147884	226457	161963	144937	218346	164611	262639	180093	228389	156636	145506	0.630736	0.220346	2.86249	0.00420333	0.00832459	UP
hsa-miR-425-3p	1178.21	906.915	1112.74	711.93	981.59	762.567	987.864	754.585	1088	776.906	1543.05	980.003	1613.46	2680.39	3177.31	2139.83	3270.56	3376	2431.88	1822.46	2025.86	3909.51	4179.55	1759.45	1964.6	3538.74	1668.84	1901.59	1.39532	0.179097	7.79085	6.65595e-15	3.34815e-14	UP
hsa-miR-4284	0.982659	0	6.46943	0	0	4.0105	0	18.6778	6.15731	4.77118	6.83867	8.55898	4.19515	72.7051	13.3661	56.4972	30.4375	14.3966	8.33153	18.8141	50.9713	25.5206	63.682	2.69441	21.3689	10.5288	28.3924	17.7173	2.64726	0.557967	4.74448	2.09042e-06	5.98292e-06	UP
hsa-miR-4286	651.503	3157.27	2686.97	4123.1	1093.15	1635.14	882.444	4732.65	3266.45	2164.52	2705	922.23	1298.82	13157.2	11627.5	25166	8259.37	4103.03	5504.36	6477.08	11529.5	6623.2	9924.34	7482.39	10749.9	6175.16	11743.4	6216.36	2.13305	0.297922	7.15974	8.08301e-13	3.69914e-12	UP
hsa-miR-4301	0	2.34691	4.31296	0.983329	3.84686	0	0.908799	1.86778	0.615731	6.36157	3.10848	3.20962	3.35612	36.3525	36.2794	180.085	28.4738	25.194	34.2518	36.374	67.9617	17.0137	31.841	20.2081	102.838	34.7452	70.981	27.908	4.45761	0.425053	10.4872	9.89374e-26	8.56207e-25	UP
hsa-miR-4324	0	0	0	0.983329	0.641143	0	4.99839	0	0	0	0	0	1.67806	0	3.81888	7.06215	0.981855	28.7932	5.55435	15.0513	4.99718	2.43053	1.67584	26.9441	1.33556	1.05288	3.15471	4.1168	3.4405	0.830989	4.14025	3.46931e-05	8.83537e-05	UP
hsa-miR-4421	9.82659	10.3935	0	7.86663	7.05258	0	6.81599	4.35816	1.23146	4.77118	4.97357	5.34936	0.839031	327.173	178.533	134.181	250.373	199.753	162.928	186.887	151.914	328.122	271.487	204.776	207.011	242.163	135.653	112.757	5.42232	0.299362	18.1129	2.52068e-73	1.39478e-71	UP
hsa-miR-4429	8.84393	17.0989	3.23472	2.94999	4.488	8.02099	4.99839	28.9507	9.23596	5.56637	10.5688	9.62885	5.03419	38.7761	32.4605	35.3108	22.5827	30.5927	11.1087	30.1026	25.9853	23.0901	21.786	29.6386	37.3956	22.1106	22.083	18.5794	1.50978	0.309525	4.87773	1.07315e-06	3.12033e-06	UP
hsa-miR-4433a-5p	0	0	0	2.94999	0	0	0	0	0	0	0	0	0	2.4235	1.90944	0	4.90928	10.7974	3.7029	2.50855	8.99493	1.21527	6.70337	17.5137	0	3.15865	0	2.47359	4.55524	0.901579	5.05251	4.36041e-07	1.31823e-06	UP
hsa-miR-4433b-5p	0	0	0	0	1.28229	0.572928	0	4.04687	0	0	0.621697	1.06987	0	4.84701	2.86416	31.7797	33.3831	14.3966	2.77718	1.25428	4.99718	0	3.35169	1.34721	0	2.10577	4.73207	4.27517	3.50794	0.839321	4.1795	2.92154e-05	7.5243e-05	UP
hsa-miR-4443	12.7746	54.6496	35.5819	177.983	30.1337	82.5016	34.5344	82.8051	73.8877	50.8925	41.6537	38.5154	29.3661	164.798	94.5173	49.4351	149.242	196.153	63.8751	232.041	203.885	148.262	152.502	150.887	196.327	114.764	149.849	104.141	1.36616	0.294606	4.63725	3.53083e-06	9.93421e-06	UP
hsa-miR-4446-3p	0	0	0	0	0	0	0	0	0	0	0	0	0	0	3.81888	10.5932	3.92742	1.79957	0	2.50855	4.99718	0	5.02753	4.04162	0	7.37019	11.0415	2.04169	4.97526	0.94394	5.27074	1.35875e-07	4.27772e-07	UP
hsa-miR-4449	12.7746	12.4051	19.4083	12.7833	3.20572	8.59392	8.63359	20.2343	11.0832	20.6751	6.21697	1.06987	1.67806	33.929	22.9133	17.6554	18.6553	17.9957	5.55435	22.577	32.9814	18.229	55.3028	12.1249	38.7312	38.9567	20.5056	18.3287	1.24414	0.352904	3.52543	0.000422791	0.000953106	UP
hsa-miR-4454	165.087	204.852	384.931	407.098	201.96	188.493	197.209	677.694	276.463	143.135	516.63	104.847	116.625	608.299	1150.44	1126.41	563.585	718.03	752.615	856.671	1442.19	532.287	832.894	925.532	1740.23	522.23	746.09	596.39	1.69592	0.272691	6.21919	4.99735e-10	1.91705e-09	UP
hsa-miR-4484	4.9133	17.7695	8.62591	2.94999	3.20572	14.3232	7.27039	4.35816	4.92585	7.15676	18.6509	7.4891	20.9758	29.082	22.9133	10.5932	19.6371	8.99787	36.1033	20.0684	5.99662	17.0137	15.0826	21.5553	25.3756	14.7404	11.0415	14.1043	0.966986	0.336167	2.8765	0.00402107	0.00798306	UP
hsa-miR-4485-3p	51.0983	122.375	145.562	91.4496	13.464	484.124	46.3487	169.657	183.488	278.319	133.665	1231.42	326.383	1131.78	284.507	918.08	265.101	649.646	945.166	3696.35	541.694	449.648	1317.21	594.118	392.654	461.163	843.886	584.013	1.82413	0.46218	3.94679	7.92049e-05	0.000193612	UP
hsa-miR-4485-5p	2.94798	14.0815	1.07824	0.983329	2.56457	9.16685	1.3632	13.3858	6.77304	7.15676	11.8122	40.6551	26.849	96.9401	48.6907	21.1865	11.7823	41.3902	62.9493	171.836	73.9583	25.5206	75.413	56.5827	34.7245	42.1154	123.034	37.9608	2.57571	0.448809	5.739	9.5237e-09	3.28739e-08	UP
hsa-miR-4488	1.96532	41.5739	9.70415	2.94999	9.61715	21.7713	4.54399	24.9038	24.6292	8.74715	36.6801	2.13974	0	344.137	92.6079	264.831	214.044	109.774	0	203.193	332.812	119.096	345.224	9.43045	341.903	180.043	288.656	112.407	3.78695	0.55069	6.87673	6.12399e-12	2.63736e-11	UP
hsa-miR-4492	1.96532	7.71129	3.23472	3.93332	0	4.58342	1.3632	23.9699	12.3146	7.95196	3.10848	2.13974	0	353.831	88.789	2072.74	734.428	84.5799	0.925726	208.21	716.596	87.4992	392.147	5.38883	196.327	143.192	231.871	199.585	6.06878	0.706234	8.59316	8.46121e-18	5.00005e-17	UP
hsa-miR-4500	0	0	0	0	0.641143	0	1.8176	0	1.84719	0	0	1.06987	0	2.4235	6.68304	49.4351	10.8004	1.79957	8.33153	5.0171	20.9882	7.2916	10.0551	6.73604	13.3556	3.15865	1.57736	5.66772	4.55092	0.713313	6.37998	1.77108e-10	6.93991e-10	UP
hsa-miR-4507	0	16.4284	14.0171	4.91664	1.28229	4.0105	4.08959	31.7523	4.31012	11.1327	4.97357	14.9782	5.87322	9.69401	13.3661	38.8418	17.6734	14.3966	35.1776	17.5599	14.9915	17.0137	28.4893	40.4162	52.0867	17.899	34.7018	17.4101	1.44536	0.40731	3.54855	0.000387351	0.00087646	UP
hsa-miR-4508	10.8092	66.7194	65.7726	114.066	33.9806	38.9591	21.8112	130.745	22.782	36.579	21.7594	3.20962	2.51709	244.774	54.4191	879.238	445.762	59.3859	0	129.19	400.774	83.8534	256.404	1.34721	137.562	97.9182	165.622	130.591	2.26376	0.592263	3.82222	0.000132256	0.000315976	UP
hsa-miR-4510	50.1156	259.837	105.667	542.798	307.108	618.189	295.36	88.4085	217.969	493.817	363.693	80.2404	94.8105	790.062	1488.41	1373.59	1765.38	2206.28	671.151	2528.62	1837.96	3439.2	975.341	976.725	1211.35	993.923	1545.81	937.845	2.52454	0.33664	7.49923	6.41959e-14	3.07668e-13	UP
hsa-miR-4516	5.89595	116.005	18.3301	99.3162	13.464	75.6265	29.9904	59.7691	102.827	72.3628	53.4659	123.035	52.0199	860.344	414.349	1377.12	371.141	102.576	133.304	555.644	1084.39	212.672	1141.25	895.893	1128.55	415.889	1342.33	402.132	3.50119	0.396989	8.81936	1.15115e-18	7.00667e-18	UP
hsa-miR-451a	9.82659	5.0291	1.07824	3.93332	19.2343	0	9.08799	0.933892	1.23146	3.18078	18.6509	4.27949	10.0684	964.554	691.217	3170.91	1958.8	1385.67	131.453	797.72	1019.43	394.962	1060.81	757.131	750.583	309.548	1990.62	572.961	7.36467	0.459523	16.0268	8.30921e-58	2.52877e-56	UP
hsa-miR-452-5p	2894.91	750.677	1924.66	735.53	1952.92	1369.3	787.929	770.772	1464.82	1225.4	956.17	1043.13	1743.51	4716.14	7683.59	6963.28	4268.13	10352.9	10328.3	8047.44	6389.4	8848.35	8070.86	7393.47	4916.19	7787.13	4118.48	4351.98	2.39655	0.220571	10.8652	1.68866e-27	1.57321e-26	UP
hsa-miR-4524b-5p	0	1.00582	0	0.983329	0	0	0	7.15984	1.23146	0	4.97357	0	0.839031	4.84701	3.81888	49.4351	8.8367	0	1.85145	1.25428	5.99662	2.43053	5.02753	5.38883	5.34223	3.15865	33.1245	5.43353	2.7241	0.752647	3.61936	0.000295331	0.000677481	UP
hsa-miR-4525	0.982659	2.34691	0	3.93332	1.28229	1.14586	0	15.8762	1.84719	7.15676	4.97357	5.34936	3.35612	12.1175	27.6869	3.53108	18.6553	23.3944	8.33153	53.9339	17.9899	30.3817	23.4618	40.4162	53.4223	11.5817	53.6301	15.8068	2.83084	0.472488	5.99136	2.08097e-09	7.61493e-09	UP
hsa-miR-4526	0	4.02328	0	0	0	0	0	0	0	0	0	0	0	7.27051	0.95472	0	1.96371	1.79957	10.183	2.50855	5.99662	8.50686	3.35169	13.4721	4.00667	5.26442	22.083	3.38462	3.89446	0.867543	4.48907	7.15355e-06	1.95252e-05	UP
hsa-miR-4633-3p	0	0	0	0	0	0	0	0	0	0	0	0	0	0	1.90944	0	5.89113	7.19829	7.4058	23.8312	5.99662	6.07633	6.70337	0	2.67111	3.15865	1.57736	2.6822	5.43779	0.877431	6.1974	5.74037e-10	2.17919e-09	UP
hsa-miR-4634	0	0.335273	0	0	0.641143	0.572928	0	0.311297	1.23146	0	0.621697	0	0	14.541	3.81888	28.2486	8.8367	0	0	2.50855	15.991	4.86106	5.02753	0	2.67111	2.10577	4.73207	3.59467	4.21383	0.798051	5.28016	1.29072e-07	4.07057e-07	UP
hsa-miR-4639-5p	0	0	0	0	0	0	0	0	0	0	0	0	0	0	1.90944	3.53108	1.96371	14.3966	5.55435	1.25428	0	2.43053	1.67584	0	1.33556	0	0	1.26116	4.28829	1.12201	3.82199	0.000132378	0.000315976	UP
hsa-miR-4640-3p	29.4798	6.03492	6.46943	0	9.61715	1.71878	15.904	41.4026	7.38877	3.18078	9.32545	16.0481	37.7564	169.645	256.82	24.7175	104.077	149.365	106.458	180.616	113.936	177.429	180.991	179.179	157.596	158.985	176.664	85.9557	3.42467	0.396655	8.63387	5.93116e-18	3.51633e-17	UP
hsa-miR-4640-5p	2.94798	2.01164	3.23472	1.96666	5.12915	3.43757	0.908799	0	3.07865	3.18078	2.48679	0	0.839031	29.082	21.9586	7.06215	10.8004	28.7932	6.48008	22.577	19.9887	88.7144	33.5169	2.69441	14.6911	55.8029	36.2792	15.0986	3.615	0.472163	7.65626	1.91427e-14	9.34612e-14	UP
hsa-miR-4641	0	0	0	0	0	0	1.8176	1.86778	0	0	3.10848	0	0	26.6585	26.7322	17.6554	9.81855	16.1962	14.8116	8.77993	17.9899	12.1527	8.37922	2.69441	26.7111	16.8461	7.88678	8.15209	4.56608	0.578576	7.89193	2.97539e-15	1.54788e-14	UP
hsa-miR-4646-5p	4.9133	0	0	0	1.28229	0	0	0	0	0	0	1.06987	0	4.84701	13.3661	3.53108	4.90928	5.39872	9.25726	10.0342	9.99436	7.2916	5.02753	13.4721	8.01334	1.05288	15.7736	4.41609	4.24226	0.686951	6.17549	6.5959e-10	2.49361e-09	UP
hsa-miR-4648	0	0	0	0	4.488	0	0.454399	0.933892	0	0	0	1.06987	0	2.4235	1.90944	3.53108	0.981855	5.39872	5.55435	3.76283	10.9938	0	3.35169	4.04162	12.02	5.26442	6.30943	2.68477	3.08638	0.744252	4.14696	3.36922e-05	8.61651e-05	UP
hsa-miR-4654	0	0.335273	2.15648	0	6.41143	0	0	0	0	0	0	0	0	7.27051	11.4566	0	0.981855	5.39872	0	20.0684	6.99605	8.50686	3.35169	25.5969	1.33556	4.21154	14.1962	4.38052	3.54978	0.849622	4.17807	2.93988e-05	7.56088e-05	UP
hsa-miR-4658	2.94798	2.68219	0	0.983329	1.92343	2.86464	0	0	0	1.59039	0	4.27949	0	2.4235	22.9133	17.6554	1.96371	10.7974	4.62863	2.50855	4.99718	6.07633	1.67584	8.08324	4.00667	5.26442	12.6189	4.55128	2.53296	0.599345	4.22622	2.37654e-05	6.2227e-05	UP
hsa-miR-4667-3p	0	0	2.15648	0	0	0	0.454399	0	0	0	0	0	0	7.27051	0.95472	0	8.8367	0	3.7029	3.76283	3.99775	1.21527	5.02753	2.69441	6.67779	1.05288	3.15471	1.88737	4.16153	0.815722	5.10165	3.36702e-07	1.0247e-06	UP
hsa-miR-4667-5p	19.6532	13.0757	16.1736	15.7333	16.6697	14.3232	4.54399	9.02763	14.7775	35.7838	6.83867	27.8167	36.0783	63.0111	67.7851	42.3729	54.9839	50.388	74.9838	58.951	57.9673	37.6733	67.0337	61.9715	60.1001	40.0096	31.5471	37.0101	1.66449	0.257792	6.45674	1.06981e-10	4.24668e-10	UP
hsa-miR-4670-3p	0	0	0	0	3.84686	0	3.6352	4.35816	0	0	5.59527	2.13974	0	2.4235	11.4566	52.9661	8.8367	12.597	17.5888	11.2885	23.9865	4.86106	5.02753	14.8193	25.3756	10.5288	29.9698	9.30745	3.34236	0.598283	5.58658	2.31591e-08	7.83119e-08	UP
hsa-miR-4670-5p	0	0	1.07824	0	0.641143	3.43757	1.3632	0	1.84719	0	1.24339	0	2.51709	4.84701	7.63776	0	14.7278	7.19829	7.4058	1.25428	1.99887	14.5832	3.35169	6.73604	0	1.05288	6.30943	3.30485	2.58225	0.670304	3.85236	0.000116985	0.000281072	UP
hsa-miR-4673	0	0	1.07824	0	0	0	0	1.24519	0	0	0	0	0	2.4235	5.72832	0	3.92742	8.99787	5.55435	7.52566	3.99775	3.6458	5.02753	5.38883	5.34223	9.47596	1.57736	2.62726	4.35244	0.722071	6.02772	1.66292e-09	6.13433e-09	UP
hsa-miR-4674	0	0	3.23472	0.983329	0	0	0.454399	3.42427	3.07865	0.795196	4.97357	0	0	12.1175	7.63776	7.06215	5.89113	10.7974	0	13.797	0.999436	12.1527	11.7309	2.69441	12.02	13.6875	12.6189	5.19078	2.70822	0.61872	4.37713	1.2025e-05	3.22432e-05	UP
hsa-miR-4688	14.7399	10.0582	12.9389	8.84996	8.33486	12.6044	13.632	11.8293	5.54158	18.2895	11.1905	26.7468	7.55128	24.235	54.4191	45.904	29.4557	48.5885	69.4294	87.7993	38.978	83.8534	73.7371	75.4436	77.4623	53.6971	25.2377	35.2055	2.20252	0.250451	8.7942	1.44071e-18	8.71103e-18	UP
hsa-miR-4695-5p	3.93064	5.69965	0	0.983329	0	0	0.454399	4.35816	3.07865	0.795196	0	0	0	53.3171	55.3738	35.3108	25.5282	30.5927	12.9602	90.3079	56.9679	27.9511	46.9236	56.5827	100.167	95.8124	116.724	30.5118	5.12338	0.492597	10.4007	2.46015e-25	2.08941e-24	UP
hsa-miR-4700-5p	0	0	0	0	0	0	1.8176	0	0	0	0	0	0	0	4.7736	3.53108	0.981855	5.39872	8.33153	2.50855	2.99831	0	3.35169	2.69441	0	0	0	1.34768	3.42127	1.06437	3.21435	0.00130738	0.00276946	UP
hsa-miR-4701-3p	0	0	0	0	0	0	1.3632	3.42427	0	0	0	0	0	9.69401	21.0038	3.53108	10.8004	7.19829	15.7373	20.0684	5.99662	19.4443	20.1101	22.9025	29.3823	17.899	23.6603	8.60059	4.94488	0.632052	7.82352	5.13647e-15	2.61259e-14	UP
hsa-miR-4701-5p	3.93064	6.3702	1.07824	3.93332	5.12915	1.71878	4.54399	8.71633	3.07865	7.95196	5.59527	1.06987	11.7464	79.9756	49.6455	49.4351	41.2379	28.7932	51.8406	56.4424	33.9808	61.9786	55.3028	36.3746	57.429	56.8557	42.5886	28.3979	3.2682	0.260853	12.5289	5.18853e-36	7.1235e-35	UP
hsa-miR-4703-3p	0	0	0	0	0	0	0	0	0	0	0	0	0	0	2.86416	3.53108	1.96371	1.79957	2.77718	2.50855	0	0	0	2.69441	2.67111	0	0	0.770733	3.58176	1.18578	3.02059	0.0025228	0.0051356	UP
hsa-miR-4706	12.7746	0	0	4.91664	8.97601	0.572928	10.9056	8.09373	4.31012	5.56637	15.5424	4.27949	4.19515	9.69401	37.2341	0	5.89113	8.99787	10.183	28.8483	15.991	31.5969	6.70337	12.1249	24.04	30.5336	33.1245	12.411	1.57999	0.480838	3.28592	0.00101651	0.00219144	UP
hsa-miR-4709-3p	6.87861	1.34109	6.46943	1.96666	7.69372	1.14586	0	0	2.46292	0	1.24339	8.55898	0	24.235	15.2755	14.1243	9.81855	23.3944	11.1087	23.8312	18.9893	18.229	16.7584	13.4721	9.3489	4.21154	1.57736	8.96797	2.41239	0.519001	4.64814	3.34947e-06	9.45305e-06	UP
hsa-miR-4709-5p	11.7919	21.7928	26.956	33.4332	14.7463	10.8856	14.0864	31.1297	18.4719	19.8799	26.1113	65.2622	34.4003	193.88	187.125	67.0904	174.77	133.168	184.219	131.699	145.918	154.339	182.667	260.011	235.058	249.534	146.694	102.782	2.8088	0.240408	11.6835	1.54811e-31	1.70292e-30	UP
hsa-miR-4723-3p	2.94798	1.00582	3.23472	0	3.20572	6.30221	0.454399	5.29206	0	0	3.10848	3.20962	0.839031	16.9645	9.5472	10.5932	11.7823	0	17.5888	10.0342	23.9865	3.6458	6.70337	21.5553	12.02	23.1634	15.7736	7.88734	2.51062	0.478603	5.24572	1.55672e-07	4.85908e-07	UP
hsa-miR-4723-5p	1.96532	0	2.15648	1.96666	0.641143	0	0	2.49038	1.23146	3.97598	1.24339	4.27949	0.839031	7.27051	8.59248	0	4.90928	7.19829	0.925726	21.3227	7.99549	4.86106	5.02753	10.7777	18.6978	21.0577	7.88678	5.45601	2.63011	0.537258	4.89543	9.80903e-07	2.86581e-06	UP
hsa-miR-4725-3p	52.0809	60.3492	53.912	83.583	28.8514	52.7094	60.8895	115.803	46.1798	97.8091	31.7065	66.3321	49.5028	441.078	514.594	399.012	465.399	521.876	818.341	1471.27	996.438	614.925	1057.46	1550.64	1459.76	1040.25	1429.08	502.957	3.8908	0.255959	15.2008	3.492e-52	8.17487e-51	UP
hsa-miR-4725-5p	17.6879	16.4284	19.4083	15.7333	10.8994	15.4691	18.176	73.7775	3.69439	16.6991	31.0848	48.1442	31.0441	225.386	198.582	105.932	130.587	242.942	165.705	449.031	113.936	247.914	288.245	521.369	313.856	352.716	689.305	161.62	3.55726	0.338779	10.5002	8.61628e-26	7.49206e-25	UP
hsa-miR-4727-5p	0	0	0	0	0	0	0	0	0	0	0	0	0	2.4235	0.95472	3.53108	3.92742	0	1.85145	0	0	0	5.02753	5.38883	2.67111	0	0	0.954654	3.87674	1.19647	3.24014	0.00119473	0.00255154	UP
hsa-miR-4728-3p	17.6879	28.163	8.62591	43.2665	57.0618	13.1773	40.8959	56.6561	18.4719	39.7598	21.1377	39.5853	36.0783	48.4701	66.8304	21.1865	54.9839	68.3838	74.9838	63.9681	47.9729	115.45	35.1927	94.3045	36.06	37.9038	82.0225	46.9734	0.908901	0.274934	3.30588	0.000946779	0.00204594	UP
hsa-miR-4732-3p	0	0	0	0	0	0	0	1.24519	0	0	0	0	0	4.84701	2.86416	0	2.94557	7.19829	2.77718	1.25428	9.99436	0	6.70337	4.04162	0	1.05288	7.88678	1.95595	4.12423	0.910346	4.5304	5.88725e-06	1.61656e-05	UP
hsa-miR-4732-5p	0	0	0	0	0	0	0	0	0	0	0	0	0	9.69401	0	7.06215	0.981855	1.79957	3.7029	2.50855	4.99718	2.43053	1.67584	0	0	0	3.15471	1.40768	4.38524	1.0169	4.31237	1.61514e-05	4.28668e-05	UP
hsa-miR-4734	5.89595	0	1.07824	0	1.28229	0	0.454399	3.42427	0.615731	0.795196	0	0	0.839031	16.9645	5.72832	7.06215	5.89113	14.3966	9.25726	10.0342	17.9899	9.72213	8.37922	20.2081	17.3622	10.5288	7.88678	6.51098	3.39521	0.502682	6.75419	1.43636e-11	6.08537e-11	UP
hsa-miR-4738-3p	7.86127	6.03492	11.8606	14.7499	6.41143	4.58342	11.36	11.2067	11.6989	18.2895	5.59527	16.0481	10.9074	33.929	40.0982	24.7175	38.2924	55.7868	51.8406	62.7138	38.978	57.1175	45.2478	80.8324	68.1134	44.2211	29.9698	29.9432	2.23638	0.234822	9.52372	1.67083e-21	1.12997e-20	UP
hsa-miR-4742-3p	6.87861	8.38184	15.0953	13.7666	12.8229	10.3127	5.90719	3.73557	7.38877	0	0	3.20962	3.35612	31.5055	14.3208	14.1243	10.8004	28.7932	22.2174	11.2885	19.9887	17.0137	6.70337	32.333	13.3556	17.899	6.30943	12.5003	1.34225	0.389132	3.44933	0.000561971	0.00125294	UP
hsa-miR-4743-5p	8.84393	7.71129	10.7824	6.8833	12.8229	3.43757	3.1808	18.9891	3.07865	11.1327	1.24339	8.55898	16.7806	24.235	63.0115	45.904	27.4919	62.9851	129.602	62.7138	79.9549	91.145	80.4405	149.54	141.569	110.553	41.0113	45.3186	3.19235	0.339632	9.39944	5.48563e-21	3.65575e-20	UP
hsa-miR-4750-5p	12.7746	13.0757	20.4865	22.6166	17.3109	22.9171	29.0816	24.2812	4.31012	23.0607	8.08206	28.8865	29.3661	58.1641	84.9701	52.9661	52.0383	104.375	117.567	210.718	160.909	122.742	108.93	171.095	116.193	150.562	83.5999	68.5586	2.5434	0.262926	9.67344	3.91022e-22	2.73565e-21	UP
hsa-miR-4751	7.86127	3.35273	2.15648	11.7999	16.0286	6.87514	9.99679	1.86778	1.23146	3.18078	0	2.13974	10.0684	26.6585	12.4114	24.7175	9.81855	37.791	47.212	1.25428	2.99831	26.7359	8.37922	26.9441	82.8045	73.7019	7.88678	17.2546	2.24719	0.511383	4.39434	1.11109e-05	2.98799e-05	UP
hsa-miR-4757-3p	10.8092	12.0698	16.1736	12.7833	14.1052	8.02099	9.08799	8.09373	14.1618	11.1327	9.94715	17.118	29.3661	24.235	26.7322	35.3108	40.2561	26.9936	24.9946	20.0684	7.99549	25.5206	21.786	16.1665	20.0334	18.9519	15.7736	18.4329	0.813888	0.249102	3.26729	0.00108584	0.00232989	UP
hsa-miR-4763-5p	3.93064	0.335273	5.3912	12.7833	6.41143	11.4586	6.81599	10.2728	1.84719	0	2.48679	8.55898	1.67806	26.6585	24.8227	10.5932	13.746	10.7974	23.1431	18.8141	15.991	42.5343	25.1377	44.4578	56.0934	53.6971	31.5471	17.4075	2.37586	0.405351	5.86122	4.59467e-09	1.62594e-08	UP
hsa-miR-4770	1.96532	1.67637	2.15648	7.86663	2.56457	0	0.908799	2.80168	6.15731	0.795196	0	0	0	16.9645	19.0944	176.554	10.8004	5.39872	19.4402	11.2885	38.978	2.43053	8.37922	37.7218	69.449	17.899	11.0415	17.4938	3.92562	0.590744	6.64521	3.02793e-11	1.25374e-10	UP
hsa-miR-4783-3p	7.86127	7.71129	4.31296	1.96666	3.84686	2.86464	4.99839	6.84854	0	1.59039	2.48679	2.13974	4.19515	19.388	8.59248	10.5932	2.94557	1.79957	22.2174	12.5428	9.99436	7.2916	6.70337	10.7777	8.01334	9.47596	20.5056	7.46902	1.41628	0.394	3.59461	0.000324873	0.000738751	UP
hsa-miR-4787-5p	3.93064	30.8452	12.9389	12.7833	4.488	10.8856	8.63359	6.84854	6.77304	3.18078	10.5688	1.06987	0	29690.3	34611.5	83845.4	12947.7	7651.78	87.0182	41695.9	44978.6	6569.73	20343.1	855.477	119921	14585.6	92100.3	18888.8	12.0196	0.580639	20.7007	3.41459e-95	4.4536e-93	UP
hsa-miR-4799-5p	17.6879	18.44	17.2518	20.6499	7.05258	13.1773	25.9008	41.7139	11.0832	17.4943	45.3839	31.0263	20.9758	46.0466	173.759	91.808	56.9476	68.3838	40.7319	117.902	77.956	44.9648	103.902	61.9715	58.7645	36.8509	236.603	55.7196	1.96662	0.307909	6.38703	1.69138e-10	6.64185e-10	UP
hsa-miR-4800-3p	0.982659	40.2328	4.31296	28.5165	5.12915	12.6044	5.45279	68.4854	7.38877	4.77118	1.24339	13.9083	15.9416	55.7406	34.3699	335.452	81.494	21.5949	24.9946	47.6625	159.91	3.6458	26.8135	44.4578	66.7779	21.0577	53.6301	43.9471	2.09217	0.531741	3.93457	8.3345e-05	0.000202917	UP
hsa-miR-4800-5p	0	1.34109	0	0	0.641143	0	0.454399	0	0	0	0.621697	1.06987	0	14.541	12.4114	0	27.4919	8.99787	4.62863	12.5428	5.99662	9.72213	1.67584	0	0	0	0	3.78283	4.31496	0.884213	4.88	1.06087e-06	3.08957e-06	UP
hsa-miR-4801	0	0	0	0.983329	0	0	0	0	0	0	0	0	0	2.4235	4.7736	0	0.981855	1.79957	0.925726	2.50855	1.99887	0	1.67584	12.1249	5.34223	2.10577	0	1.39421	4.22912	0.936627	4.51526	6.32377e-06	1.73382e-05	UP
hsa-miR-483-3p	64.8555	63.0314	188.692	62.9331	265.433	7.44806	45.4399	546.327	91.7439	45.3262	100.093	62.0526	203.884	935.472	361.839	985.17	1370.67	491.283	664.671	778.905	804.546	424.128	209.48	262.705	122.871	210.577	501.599	365.599	2.10819	0.422691	4.98754	6.11533e-07	1.81866e-06	UP
hsa-miR-483-5p	51.0983	103.264	88.4156	137.666	337.883	44.1155	80.8831	206.39	73.272	116.099	90.146	262.119	96.4885	668.887	549.919	1126.41	1489.47	770.217	915.543	1832.5	1135.36	556.592	420.637	375.871	186.978	366.404	575.735	468.828	2.59349	0.325754	7.96152	1.69944e-15	8.9172e-15	UP
hsa-miR-486-3p	7.86127	5.0291	7.54767	24.5832	14.7463	10.3127	13.1776	3.42427	8.0045	5.56637	9.94715	6.41923	7.55128	55.7406	15.2755	137.712	110.95	41.3902	29.6232	28.8483	66.9622	20.6595	51.9511	48.4995	21.3689	8.42307	105.683	32.1206	2.46795	0.367347	6.71831	1.83841e-11	7.75276e-11	UP
hsa-miR-486-5p	11756.5	24950.7	5657.52	50446.7	47469.6	17544.8	29182	27267.2	39877.8	35497.5	13988.8	9826.78	9597.67	93952	50287	180212	141033	122627	75589.2	68252.7	133965	60643	113518	204048	55931.8	36312.9	299851	72566.1	2.23355	0.333158	6.70418	2.02543e-11	8.50215e-11	UP
hsa-miR-491-5p	206.358	153.891	122.919	125.866	191.061	179.899	227.654	207.947	183.488	200.389	328.878	215.044	276.041	402.302	429.624	360.17	326.958	489.484	277.718	284.721	304.828	539.578	335.169	324.677	574.29	365.351	657.758	307.113	1.00641	0.172847	5.82254	5.79594e-09	2.04252e-08	UP
hsa-miR-497-5p	3013.82	2987.62	3030.93	3938.23	6633.91	3070.89	4220.01	1366.28	3247.98	2225.75	8897.1	10177.7	7189.66	30233.2	22712.8	7577.69	39044.5	33443.3	24296.6	31953.9	26890.8	36396	31946.6	24253.8	23588.6	25496.6	15344.5	16043.7	2.53001	0.268051	9.43851	3.78111e-21	2.52905e-20	UP
hsa-miR-499a-5p	1.96532	2.01164	0	6.8833	1.92343	5.15635	4.99839	0	4.92585	2.38559	8.08206	0	0.839031	19.388	35.3246	17.6554	41.2379	12.597	21.2917	23.8312	18.9893	17.0137	23.4618	6.73604	50.7512	21.0577	3.15471	13.0245	2.88284	0.446112	6.46215	1.03226e-10	4.11896e-10	UP
hsa-miR-5006-3p	9.82659	6.70547	12.9389	16.7166	10.8994	1.71878	9.99679	13.3858	17.2405	5.56637	10.5688	25.6769	15.1026	55.7406	49.6455	95.3391	64.8025	48.5885	47.212	55.1881	47.9729	68.0549	51.9511	35.0274	86.8112	58.9615	33.1245	35.3616	2.26464	0.252189	8.9799	2.71001e-19	1.68315e-18	UP
hsa-miR-5006-5p	1.96532	0	0	1.96666	0	0	2.7264	0	0	0	0	0	0	0	2.86416	7.06215	0	7.19829	3.7029	3.76283	0	3.6458	20.1101	10.7777	10.6845	4.21154	4.73207	3.16335	3.48287	0.846485	4.11452	3.87992e-05	9.79908e-05	UP
hsa-miR-5010-3p	54.0462	68.7311	75.4767	47.1998	26.2869	55.574	71.7951	193.627	51.1057	66.7965	48.4924	51.3539	67.9615	247.197	282.597	233.051	204.226	86.3795	184.219	129.19	147.917	168.922	186.019	48.4995	186.978	143.192	140.385	121.008	1.32774	0.256824	5.16983	2.34304e-07	7.19059e-07	UP
hsa-miR-5010-5p	9.82659	2.68219	2.15648	11.7999	8.33486	14.3232	12.7232	20.8569	6.15731	4.77118	3.73018	13.9083	10.9074	48.4701	154.665	10.5932	49.0928	39.5906	57.395	109.122	71.9594	105.728	65.3579	60.6243	85.4756	54.75	48.898	40.1444	2.87072	0.323914	8.86258	7.81848e-19	4.79079e-18	UP
hsa-miR-504-3p	0	0	0	0	0	0	0	3.73557	0	0	3.73018	4.27949	2.51709	53.3171	40.0982	17.6554	67.748	59.3859	51.8406	61.4595	25.9853	51.0412	46.9236	60.6243	100.167	97.9182	37.8566	29.1216	5.63015	0.487173	11.5568	6.82343e-31	7.11977e-30	UP
hsa-miR-504-5p	7.86127	112.987	25.8777	28.5165	42.9566	16.042	44.5311	32.0636	33.8652	39.7598	57.1961	200.066	67.9615	3371.09	3345.34	2973.17	4368.27	2996.29	2414.29	3034.09	2717.47	2116.99	2828.82	3528.34	5298.15	4228.38	3250.93	1747.46	5.92836	0.312016	19.0002	1.69881e-80	1.34871e-78	UP
hsa-miR-5088-3p	0.982659	0	0	0.983329	1.28229	0	0.454399	4.35816	0	0	1.24339	0	0	4.84701	4.7736	10.5932	5.89113	5.39872	6.48008	5.0171	8.99493	6.07633	15.0826	8.08324	12.02	11.5817	14.1962	4.75334	3.3196	0.561347	5.91364	3.34632e-09	1.20998e-08	UP
hsa-miR-5088-5p	0	3.01746	4.31296	6.8833	3.84686	4.58342	0	2.49038	0	0	3.10848	4.27949	10.0684	19.388	24.8227	14.1243	2.94557	19.7953	37.9547	32.6112	25.9853	15.7985	23.4618	57.9299	54.7578	15.7933	36.2792	15.7125	3.10326	0.452304	6.86101	6.83752e-12	2.92396e-11	UP
hsa-miR-5090	3.93064	3.68801	6.46943	1.96666	4.488	6.87514	8.63359	10.5841	3.69439	8.74715	3.10848	12.8385	10.0684	21.8115	21.9586	10.5932	23.5645	17.9957	37.029	43.8997	22.987	7.2916	20.1101	49.8467	34.7245	18.9519	23.6603	16.2784	1.97202	0.306295	6.43831	1.20814e-10	4.77502e-10	UP
hsa-miR-511-5p	0	2.34691	0	0	0	3.43757	0	0	0	4.77118	1.86509	5.34936	2.51709	2.4235	8.59248	70.6215	1.96371	19.7953	30.5489	2.50855	30.9825	2.43053	6.70337	16.1665	1.33556	14.7404	3.15471	8.60203	3.27654	0.696679	4.70309	2.5625e-06	7.27702e-06	UP
hsa-miR-512-3p	0	0	0	0	0	2.86464	1.3632	0	4.92585	0	3.10848	0	5.03419	33.929	28.6416	17.6554	98.1855	46.7889	19.4402	27.5941	24.9859	27.9511	5.02753	10.7777	2.67111	15.7933	1.57736	14.0117	4.26091	0.643235	6.62419	3.49166e-11	1.44248e-10	UP
hsa-miR-513a-5p	0	0	1.07824	0	0	0	0.454399	0.311297	0.615731	0	1.86509	0	0	9.69401	0	3.53108	1.96371	3.59915	9.25726	1.25428	7.99549	3.6458	3.35169	0	1.33556	2.10577	0	1.92809	3.27776	0.82975	3.9503	7.80532e-05	0.000191053	UP
hsa-miR-513c-5p	0	0	0	0	1.92343	5.15635	0	0.622595	0	0	0	0	0	2.4235	6.68304	0	0.981855	12.597	2.77718	5.0171	10.9938	12.1527	3.35169	0	5.34223	7.37019	4.73207	3.04166	3.08312	0.790002	3.90267	9.51378e-05	0.0002304	UP
hsa-miR-516b-5p	0	0	0	0	0	0	0	0	0	0	0.621697	0	0	9.69401	5.72832	7.06215	26.5101	14.3966	2.77718	5.0171	0.999436	8.50686	0	0	0	1.05288	1.57736	3.10903	5.37777	0.9333	5.7621	8.30725e-09	2.88934e-08	UP
hsa-miR-517a-3p	0	0	0	0	0	0	0	0	0	0	0.621697	0	0	0	2.86416	17.6554	14.7278	7.19829	0.925726	7.52566	9.99436	0	0	1.34721	2.67111	0	3.15471	2.54393	5.05625	0.966206	5.2331	1.66691e-07	5.15894e-07	UP
hsa-miR-517b-3p	0	0	0	0	0	0	0	0	0	0	0.621697	0	0	0	2.86416	17.6554	14.7278	7.19829	0.925726	7.52566	9.99436	0	0	1.34721	2.67111	0	3.15471	2.54393	5.05625	0.966206	5.2331	1.66691e-07	5.15894e-07	UP
hsa-miR-5187-5p	9.82659	3.68801	1.07824	3.93332	0.641143	0	2.7264	8.40503	2.46292	7.95196	0.621697	2.13974	5.87322	53.3171	51.5549	21.1865	26.5101	46.7889	79.6124	68.9852	139.921	66.8396	95.5231	109.124	117.529	50.5384	56.7848	38.2801	4.21782	0.378806	11.1345	8.51966e-29	8.40914e-28	UP
hsa-miR-518a-3p	0	0	0	0	0	0	0	0.311297	0	0	0.621697	0	0	7.27051	5.72832	3.53108	26.5101	7.19829	0	7.52566	1.99887	1.21527	0	0	0	1.05288	0	2.332	4.7489	1.03783	4.57581	4.74371e-06	1.31842e-05	UP
hsa-miR-518b	0	0	0	0	0	0	0	0	0	0	0.621697	0	4.19515	12.1175	14.3208	24.7175	115.859	23.3944	4.62863	22.577	8.99493	17.0137	6.70337	1.34721	4.00667	5.26442	4.73207	10.0183	5.87626	0.814893	7.21108	5.5509e-13	2.55958e-12	UP
hsa-miR-518e-3p	0	0	0	0	0	0	0	0	0	0	0.621697	0	0	9.69401	7.63776	10.5932	27.4919	5.39872	1.85145	8.77993	7.99549	3.6458	0	0	0	2.10577	0	3.17836	5.41196	0.939063	5.76315	8.25594e-09	2.87698e-08	UP
hsa-miR-518e-5p	0	0	0	0	0	0	0	0	0	0	0	2.13974	0	29.082	6.68304	42.3729	60.875	37.791	8.33153	21.3227	12.9927	30.3817	6.70337	1.34721	0	10.5288	0	10.0204	6.83398	0.844637	8.09103	5.91631e-16	3.22483e-15	UP
hsa-miR-5193	2.94798	8.71711	9.70415	6.8833	13.464	2.86464	5.45279	8.09373	6.15731	0	7.46036	5.34936	8.39031	12.1175	21.0038	14.1243	10.8004	17.9957	12.0344	3.76283	16.9904	13.3679	23.4618	14.8193	12.02	11.5817	17.3509	10.6265	1.10934	0.311407	3.56235	0.000367555	0.0008327	UP
hsa-miR-5194	0	0	0	0	0	0	0	0	0	0	0	0	0	2.4235	5.72832	3.53108	0.981855	1.79957	1.85145	0	3.99775	4.86106	1.67584	9.43045	9.3489	1.05288	4.73207	1.90425	4.91192	0.843585	5.82267	5.79144e-09	2.04252e-08	UP
hsa-miR-519a-5p	0	0	0	0.983329	1.92343	2.29171	0	0	2.46292	0	0.621697	7.4891	0	26.6585	12.4114	49.4351	68.7299	50.388	5.55435	22.577	17.9899	32.8122	6.70337	2.69441	0	11.5817	0	11.9744	4.2568	0.735568	5.78709	7.16141e-09	2.50512e-08	UP
hsa-miR-519b-5p	0	0	0	0	0	0	0	0	0	0	0	2.13974	0	29.082	6.68304	42.3729	60.875	37.791	8.33153	18.8141	12.9927	30.3817	6.70337	1.34721	0	10.5288	0	9.92753	6.8201	0.844931	8.07178	6.92822e-16	3.7139e-15	UP
hsa-miR-519c-5p	0	0	0	0	0	0	0	0	0	0	0	2.13974	0	29.082	6.68304	42.3729	60.875	37.791	8.33153	18.8141	12.9927	30.3817	6.70337	1.34721	0	10.5288	0	9.92753	6.8201	0.844931	8.07178	6.92822e-16	3.7139e-15	UP
hsa-miR-519d-3p	0	0	0	0	0	0	0	0	0	0	0	3.20962	0	4.84701	7.63776	17.6554	17.6734	1.79957	0.925726	5.0171	2.99831	9.72213	0	0	4.00667	4.21154	0	2.95201	4.76937	0.913689	5.21991	1.79014e-07	5.52162e-07	UP
hsa-miR-520a-3p	0	0	0	0	0	0.572928	0	0	0	0	0	0	0.839031	2.4235	0	10.5932	44.1835	7.19829	1.85145	1.25428	8.99493	10.9374	0	2.69441	2.67111	1.05288	0	3.52841	5.33882	0.959727	5.56285	2.654e-08	8.92487e-08	UP
hsa-miR-520c-3p	0	0	0	0	0	0	2.272	0	0	0	0	0	0	4.84701	4.7736	7.06215	1.96371	3.59915	0.925726	1.25428	0.999436	9.72213	1.67584	0	0	0	0	1.44796	3.27889	1.06189	3.08778	0.00201659	0.00416078	UP
hsa-miR-520d-3p	0	0	0	0	0	0	0	0	0	0	0	0	0	4.84701	14.3208	10.5932	26.5101	12.597	2.77718	10.0342	0	7.2916	3.35169	1.34721	0	6.3173	0	3.70323	5.87027	0.9089	6.45865	1.0564e-10	4.20259e-10	UP
hsa-miR-520f-3p	0	0	0	0	0	0	0	0	0	0	0	0	0	9.69401	0.95472	7.06215	5.89113	8.99787	0	1.25428	0	9.72213	0	0	0	2.10577	1.57736	1.75035	4.73586	1.09923	4.30835	1.64477e-05	4.35267e-05	UP
hsa-miR-520g-3p	0	0	0	0	0	0	0	0	0	0	0	0	0	2.4235	4.7736	0	31.4194	3.59915	2.77718	5.0171	0.999436	10.9374	1.67584	0	1.33556	0	0	2.40586	5.28202	1.04829	5.0387	4.68702e-07	1.41229e-06	UP
hsa-miR-522-5p	0	0	0	0	0	0	0	0	0	0	0	2.13974	0	29.082	6.68304	42.3729	60.875	37.791	8.33153	18.8141	12.9927	30.3817	6.70337	1.34721	0	10.5288	0	9.92753	6.8201	0.844931	8.07178	6.92822e-16	3.7139e-15	UP
hsa-miR-523-3p	0	0	0	0	0	0	0	0	0	0	0	0	0	12.1175	4.7736	0	34.3649	8.99787	6.48008	6.27138	6.99605	7.2916	3.35169	2.69441	0	1.05288	0	3.496	5.80671	0.902258	6.43575	1.22865e-10	4.84559e-10	UP
hsa-miR-523-5p	0	0	0	0	0	0	0	0	0	0	0	2.13974	0	29.082	6.68304	42.3729	60.875	37.791	8.33153	18.8141	12.9927	30.3817	6.70337	1.34721	0	10.5288	0	9.92753	6.8201	0.844931	8.07178	6.92822e-16	3.7139e-15	UP
hsa-miR-526b-5p	0	0	0	0	0	0	0	0	0	0	0	0	0	2.4235	2.86416	0	9.81855	3.59915	0.925726	3.76283	0	7.2916	0	0	0	1.05288	0	1.1755	4.24679	1.18024	3.59824	0.000320384	0.000731275	UP
hsa-miR-548b-3p	0.982659	0	0	0.983329	0	0	0	0	0	0	3.73018	0	0	0	4.7736	21.1865	6.87299	0	5.55435	2.50855	1.99887	2.43053	3.35169	2.69441	2.67111	2.10577	0	2.29054	3.16956	0.878141	3.6094	0.000306907	0.000703152	UP
hsa-miR-548ba	0	0	0	0	1.28229	0	0	0	0	0	0	1.06987	0	0	13.3661	0	3.92742	10.7974	1.85145	5.0171	0.999436	10.9374	5.02753	12.1249	0	7.37019	1.57736	2.79068	4.76748	0.846504	5.63196	1.78172e-08	6.06982e-08	UP
hsa-miR-548bb-3p	2.94798	0	0	0	0	0	0	0	0	0	0	0	0	9.69401	18.1397	0	5.89113	12.597	12.9602	6.27138	2.99831	35.2427	5.02753	4.04162	5.34223	13.6875	12.6189	5.46149	5.74969	0.742178	7.74706	9.40473e-15	4.69208e-14	UP
hsa-miR-548h-3p	18.6705	25.1455	21.5648	7.86663	25.0046	13.7503	19.0848	3.11297	23.3978	8.74715	59.0612	4.27949	21.8148	63.0111	63.9663	28.2486	57.9295	59.3859	39.8062	25.0855	47.9729	71.7007	82.1163	18.8609	22.7045	31.5865	37.8566	33.3975	1.25896	0.335188	3.75597	0.000172669	0.000407882	UP
hsa-miR-548q	4.9133	17.0989	12.9389	10.8166	7.69372	16.6149	19.0848	20.2343	17.8562	37.3742	19.2726	37.4455	21.8148	46.0466	77.3323	17.6554	50.0746	64.7846	72.2066	67.7309	42.9758	88.7144	68.7096	53.8883	81.469	40.0096	34.7018	38.8688	1.63842	0.256879	6.37819	1.79194e-10	7.00661e-10	UP
hsa-miR-548z	18.6705	25.1455	21.5648	7.86663	25.0046	13.7503	19.0848	3.11297	24.0135	8.74715	59.0612	4.27949	21.8148	63.0111	63.9663	28.2486	57.9295	59.3859	39.8062	25.0855	47.9729	71.7007	82.1163	18.8609	22.7045	31.5865	37.8566	33.4203	1.25542	0.335323	3.7439	0.000181188	0.000425804	UP
hsa-miR-551b-3p	1.96532	0.670547	0	3.93332	2.56457	0	0.908799	2.49038	3.07865	0	0	0	0	1778.85	2075.56	2577.69	1456.09	1477.45	634.122	1394.75	1562.12	1052.42	1077.57	878.379	2510.85	1249.77	1336.02	780.639	10.2411	0.382246	26.792	4.00135e-158	1.82662e-155	UP
hsa-miR-551b-5p	0	0	0	0	0	0	0	0	0	0	0	0	0.839031	92.0931	212.903	42.3729	184.589	145.765	178.665	155.53	123.93	167.707	137.419	134.721	229.716	173.726	94.6414	76.8377	10.0291	0.612577	16.3721	3.02769e-60	1.02381e-58	UP
hsa-miR-5588-5p	3.93064	4.02328	5.3912	7.86663	2.56457	3.43757	8.63359	1.55649	5.54158	7.15676	2.48679	2.13974	7.55128	46.0466	76.3776	74.1526	42.2198	59.3859	128.676	42.6454	50.9713	102.082	108.93	51.1939	54.7578	47.3798	26.8151	36.0709	3.79176	0.298133	12.7183	4.67689e-37	6.67188e-36	UP
hsa-miR-5591-3p	0	0	0	0	0	0	0	0	0	0	0	0	0	0	1.90944	0	2.94557	0	0.925726	0	0.999436	1.21527	1.67584	0	6.67779	1.05288	1.57736	0.702937	3.53887	1.15369	3.06742	0.00215912	0.00442984	UP
hsa-miR-5591-5p	0	0	0	0	0	0	0	0	0	0	0	0	0	16.9645	10.5019	7.06215	9.81855	3.59915	36.1033	26.3398	6.99605	18.229	15.0826	13.4721	20.0334	7.37019	9.46414	7.44581	6.89342	0.682856	10.095	5.81371e-24	4.53668e-23	UP
hsa-miR-5683	0	0	0	0	0	0	0	0	0	0	0	0	0	2.4235	13.3661	151.836	44.1835	7.19829	2.77718	6.27138	3.99775	2.43053	3.35169	5.38883	18.6978	50.5384	6.30943	11.8063	7.50848	0.879963	8.53272	1.42951e-17	8.36627e-17	UP
hsa-miR-5691	0	0	0	3.93332	0	0	0.908799	0	0	0	1.24339	0	0	4.84701	3.81888	0	4.90928	1.79957	2.77718	10.0342	3.99775	1.21527	3.35169	1.34721	5.34223	4.21154	6.30943	2.22395	3.26674	0.745827	4.38003	1.18663e-05	3.18645e-05	UP
hsa-miR-574-3p	22928.4	40992.5	57154.2	31333.8	24964.2	34843.2	26415.1	52168.2	34688.4	30293.8	38872.2	78690.2	79032.5	161139	102638	117253	147811	100774	98664.8	84262.3	104708	115351	153041	72980.9	62537.5	81036.3	94220.2	75881.3	1.33088	0.207916	6.40103	1.54329e-10	6.07338e-10	UP
hsa-miR-582-5p	19.6532	5.36437	53.912	3.93332	59.6263	18.3337	19.0848	4.04687	6.77304	0.795196	36.0584	16.0481	20.9758	75.1286	55.3738	77.6837	108.986	151.164	16.6631	48.9168	72.9589	57.1175	35.1927	17.5137	2.67111	20.0048	53.6301	39.1707	1.47738	0.468227	3.15526	0.00160356	0.00336563	UP
hsa-miR-585-3p	134.624	55.6554	43.1296	86.5329	150.028	17.7608	104.512	1050.32	2.46292	58.0493	16.1641	5.34936	4.19515	116.328	163.257	247.175	115.859	314.925	390.656	247.092	123.93	199.304	219.535	237.109	595.658	180.043	153.004	152.694	1.90391	0.439337	4.3336	1.4669e-05	3.9103e-05	UP
hsa-miR-585-5p	24.5665	4.02328	9.70415	5.89997	9.61715	4.58342	10.4512	47.6285	0.615731	0	0.621697	0	2.51709	33.929	21.9586	21.1865	16.6915	25.194	24.9946	7.52566	27.9842	14.5832	15.0826	14.8193	101.502	11.5817	70.981	19.5646	1.63739	0.552335	2.96448	0.00303194	0.00609056	UP
hsa-miR-598-3p	76.6474	41.5739	200.552	51.1331	130.793	48.1259	22.72	43.2703	120.683	52.4829	56.5744	80.2404	78.8689	1926.69	496.455	1264.13	435.944	259.139	325.855	230.787	621.649	390.1	330.141	129.332	109.516	164.25	277.615	295.01	2.68739	0.380201	7.06833	1.56808e-12	7.01729e-12	UP
hsa-miR-598-5p	2.94798	0	0	1.96666	0.641143	0.572928	0	3.42427	1.84719	0	0	0	3.35612	0	3.81888	0	0.981855	10.7974	8.33153	5.0171	7.99549	1.21527	8.37922	1.34721	6.67779	6.3173	1.57736	2.85973	2.01074	0.671109	2.99615	0.00273416	0.00554116	UP
hsa-miR-6088	0	0.335273	0	0.983329	0	0.572928	0	0	0	0.795196	0	1.06987	0	24.235	1.90944	0	5.89113	3.59915	1.85145	16.3056	6.99605	3.6458	11.7309	1.34721	13.3556	6.3173	25.2377	4.67329	5.03834	0.742526	6.78541	1.15761e-11	4.91579e-11	UP
hsa-miR-6089	4.9133	11.064	9.70415	42.2831	5.12915	13.1773	5.90719	33.3088	13.5461	7.95196	13.6773	1.06987	1.67806	58.1641	64.921	56.4972	34.3649	12.597	0	76.5108	30.9825	14.5832	93.8472	1.34721	192.32	13.6875	94.6414	33.625	2.07336	0.542933	3.81881	0.000134096	0.00031966	UP
hsa-miR-6124	0	0	2.15648	0	0	0	0	0	1.23146	0	0	0	0	21.8115	8.59248	10.5932	1.96371	0	2.77718	1.25428	0.999436	2.43053	5.02753	2.69441	4.00667	0	7.88678	2.71947	4.35491	0.864673	5.03648	4.74172e-07	1.42642e-06	UP
hsa-miR-6126	0	5.69965	0	1.96666	0	0	0	0	2.46292	3.18078	2.48679	2.13974	0	302.938	309.329	183.616	206.19	46.7889	2.77718	736.26	300.83	196.873	531.242	4.04162	614.356	198.995	367.524	148.878	7.66209	0.738285	10.3782	3.11533e-25	2.62343e-24	UP
hsa-miR-6128	0	0	1.07824	0	0	0	0	0	0	0	0	0	0	21.8115	6.68304	38.8418	8.8367	5.39872	7.4058	10.0342	17.9899	18.229	8.37922	8.08324	14.6911	4.21154	6.30943	6.59198	6.40234	0.687529	9.3121	1.25332e-20	8.20272e-20	UP
hsa-miR-6129	0	0.670547	0	0.983329	0.641143	2.29171	0.454399	2.17908	0.615731	0	26.733	0	0.839031	4.84701	246.318	3.53108	264.119	14.3966	0	342.417	5.99662	401.038	0	0	0	2.10577	34.7018	50.1807	5.10181	1.15857	4.40354	1.06499e-05	2.86825e-05	UP
hsa-miR-6130	0	2.01164	1.07824	2.94999	5.77029	2.86464	2.7264	0.622595	1.23146	0.795196	2.48679	0	0	9.69401	19.0944	17.6554	8.8367	16.1962	16.6631	16.3056	5.99662	18.229	20.1101	9.43045	18.6978	22.1106	11.0415	8.61476	3.0432	0.386425	7.87526	3.40039e-15	1.74905e-14	UP
hsa-miR-6131	12.7746	67.7252	24.7995	211.416	19.2343	39.532	32.2624	155.649	38.1753	58.8445	49.7357	54.5635	47.8248	525.9	336.062	2291.67	324.994	296.93	265.683	726.226	1351.24	201.734	725.64	949.781	2954.25	500.12	1605.75	513.649	3.89786	0.418199	9.32059	1.15699e-20	7.62697e-20	UP
hsa-miR-628-3p	93.3526	70.7427	87.3374	147.499	76.9372	61.8762	86.3359	66.6176	69.5776	87.4715	84.5508	48.1442	91.4544	133.293	150.846	293.079	142.369	233.944	408.245	213.227	222.874	160.415	144.123	266.747	249.749	156.88	111.992	146.655	1.32536	0.198691	6.67046	2.55004e-11	1.06068e-10	UP
hsa-miR-628-5p	68.7861	31.851	19.4083	36.3832	45.5212	28.6464	31.3536	5.91465	21.5506	19.0847	37.9235	14.9782	25.1709	46.0466	74.4682	60.0283	98.1855	68.3838	87.0182	62.7138	90.9487	93.5755	65.3579	75.4436	168.28	168.461	39.4339	58.7007	1.53817	0.279883	5.49577	3.89011e-08	1.28684e-07	UP
hsa-miR-629-3p	65.8382	66.0489	66.8508	57.0331	41.6743	34.9486	40.8959	98.6813	42.4854	29.4222	135.53	35.3058	37.7564	191.457	175.669	257.769	151.206	122.371	74.9838	139.225	207.883	98.4366	186.019	83.5269	203.005	91.6009	313.894	112.945	1.49399	0.25752	5.80144	6.57461e-09	2.30427e-08	UP
hsa-miR-642a-3p	0	2.34691	0	0	1.92343	2.29171	0.454399	1.24519	0	3.18078	3.10848	2.13974	0	21.8115	19.0944	17.6554	74.621	16.1962	15.7373	11.2885	4.99718	37.6733	41.8961	1.34721	1.33556	5.26442	3.15471	10.6949	3.86746	0.593402	6.51745	7.1514e-11	2.89545e-10	UP
hsa-miR-642a-5p	5.89595	4.02328	10.7824	1.96666	10.2583	2.29171	10.4512	47.0059	5.54158	13.5183	15.5424	17.118	8.39031	458.042	311.239	328.39	864.033	199.753	526.738	210.718	163.908	164.061	373.713	87.5685	28.0467	78.9663	277.615	156.503	4.61296	0.424467	10.8677	1.64377e-27	1.53924e-26	UP
hsa-miR-642b-5p	0	0	0	0	1.28229	0	0	0	0	0.795196	0.621697	2.13974	0	43.6231	48.6907	28.2486	110.95	43.1898	69.4294	33.8655	15.991	35.2427	28.4893	13.4721	2.67111	6.3173	23.6603	18.84	6.85063	0.684492	10.0084	1.40068e-23	1.07014e-22	UP
hsa-miR-6499-5p	0	0	0	0	1.92343	0	2.272	0	0	0	0	0	0	0	22.9133	187.147	8.8367	14.3966	31.4747	1.25428	21.9876	19.4443	15.0826	67.3604	17.3622	17.899	302.852	27.1188	7.10803	0.995528	7.13996	9.3361e-13	4.24072e-12	UP
hsa-miR-6500-3p	14.7399	19.7811	24.7995	55.0664	35.2629	5.72928	57.7087	10.2728	20.9349	20.6751	6.83867	3.20962	15.9416	4340.49	1573.38	1447.74	2788.47	2002.92	3655.69	1392.25	1195.33	2808.48	2334.45	2344.14	2219.7	1964.68	818.648	1154.72	6.62286	0.330258	20.0536	1.8773e-89	1.71397e-87	UP
hsa-miR-6500-5p	0	0	0	0	0	0	1.3632	0	0	0	0	0	0	26.6585	7.63776	3.53108	14.7278	16.1962	7.4058	15.0513	0.999436	18.229	25.1377	5.38883	8.01334	21.0577	3.15471	6.4649	5.98089	0.726735	8.2298	1.87525e-16	1.04079e-15	UP
hsa-miR-6503-3p	0	0	15.0953	0	0	0	2.7264	6.53725	0	0	0	0	0	72.7051	25.7774	42.3729	27.4919	5.39872	8.33153	13.797	15.991	15.7985	13.4067	10.7777	1.33556	17.899	7.88678	11.2344	3.42335	0.749298	4.56874	4.9066e-06	1.35955e-05	UP
hsa-miR-6503-5p	0.982659	0	0	0	0	0	0	8.09373	0	0	0.621697	0	0	48.4701	33.4152	56.4972	47.1291	30.5927	19.4402	7.52566	41.9763	23.0901	15.0826	6.73604	5.34223	22.1106	31.5471	14.7649	4.9189	0.674385	7.2939	3.01108e-13	1.4098e-12	UP
hsa-miR-6507-5p	0	0	0	3.93332	0	0	0	0	0	0	0	0	0	0	3.81888	0	3.92742	12.597	1.85145	1.25428	0	7.2916	1.67584	4.04162	0	27.375	0	2.50987	4.30629	1.08925	3.95346	7.70307e-05	0.000188803	UP
hsa-miR-6511a-3p	248.613	271.236	205.944	339.248	375.71	205.108	403.961	943.854	213.659	263.21	168.48	619.456	502.579	2115.72	2724.77	1740.82	1914.62	2164.89	2700.34	2628.96	3924.79	2191.12	2190.33	4135.93	3278.79	3056.52	3798.27	1604.7	2.91062	0.238096	12.2246	2.29808e-34	2.83533e-33	UP
hsa-miR-6511a-5p	77.6301	34.1979	14.0171	53.0998	53.2149	34.9486	35.8976	31.441	17.8562	46.1214	14.299	46.0045	34.4003	133.293	151.801	42.3729	84.4396	239.343	187.922	278.449	135.923	269.789	191.046	261.358	181.636	192.678	126.189	109.977	2.2311	0.264085	8.44844	2.95216e-17	1.68986e-16	UP
hsa-miR-6511b-3p	504.104	496.54	363.367	586.064	637.296	305.371	676.601	1013.27	313.407	424.635	258.004	835.57	740.025	1875.79	1786.28	1377.12	1942.11	1659.21	2358.75	2657.81	2321.69	2279.84	1912.14	2935.57	2102.17	2319.5	1599.44	1343.77	1.9188	0.194409	9.86995	5.61952e-23	4.15435e-22	UP
hsa-miR-6511b-5p	144.451	89.8533	23.7213	107.183	119.894	80.2099	95.8783	104.907	58.4944	90.6523	27.9764	102.708	52.8589	411.996	569.013	176.554	376.051	683.838	788.718	999.658	624.648	998.949	710.558	852.782	826.71	780.187	460.588	383.668	2.9694	0.256571	11.5734	5.6198e-31	5.93165e-30	UP
hsa-miR-6513-3p	11.7919	14.752	20.4865	9.83329	10.2583	11.4586	12.2688	2.49038	21.5506	15.1087	8.70376	17.118	7.55128	29.082	17.185	49.4351	27.4919	48.5885	61.0979	30.1026	37.9786	18.229	18.4343	79.4852	40.0667	35.7981	11.0415	24.7181	1.52931	0.301329	5.07522	3.87044e-07	1.17399e-06	UP
hsa-miR-6513-5p	36.3584	16.7637	23.7213	23.5999	31.416	32.6569	23.6288	14.3197	15.3933	53.2781	42.2754	71.6814	43.6296	307.785	273.05	165.961	320.085	205.151	281.421	225.77	145.918	357.288	311.707	249.233	153.589	324.288	126.189	143.561	2.91781	0.240342	12.1403	6.46211e-34	7.81445e-33	UP
hsa-miR-6514-5p	28.4971	15.7579	24.7995	14.7499	9.61715	9.73978	24.5376	28.9507	26.4764	18.2895	8.08206	19.2577	24.3319	43.6231	89.7437	60.0283	50.0746	66.5842	50.9149	40.1368	26.9848	55.9022	78.7646	66.0132	78.7979	36.8509	39.4339	38.4052	1.52441	0.234472	6.50144	7.95554e-11	3.2139e-10	UP
hsa-miR-6516-5p	12.7746	19.7811	17.2518	8.84996	17.952	13.7503	21.3568	0.311297	9.8517	13.5183	9.32545	12.8385	27.688	72.7051	49.6455	77.6837	63.8206	50.388	99.9784	33.8655	70.96	72.916	108.93	36.3746	97.4957	49.4855	15.7736	40.1952	2.17612	0.324178	6.71275	1.90995e-11	8.03588e-11	UP
hsa-miR-652-3p	1815.95	2344.9	2959.77	2707.1	2272.85	1583	2072.52	2997.48	2140.28	1964.13	2887.78	1872.28	2663.08	87452.1	82239.6	80091.9	111080	66064.1	79312.5	60074.8	43530.4	99877.9	124384	65415	78310.4	66241.1	65947.7	42233.5	5.08908	0.152467	33.3782	2.841e-244	5.18767e-241	UP
hsa-miR-652-5p	25.5491	6.70547	7.54767	2.94999	8.97601	2.29171	13.1776	18.3665	13.5461	2.38559	18.0292	22.4673	41.9515	1880.64	1907.53	639.125	1374.6	1130.13	851.668	1552.79	941.469	1905.54	1789.8	1046.78	1331.55	1178.18	1730.36	720.152	6.61347	0.317182	20.8507	1.50214e-96	2.11786e-94	UP
hsa-miR-6529-5p	0	0	2.15648	0	0	1.71878	0	0	1.23146	0	0	2.13974	0	4.84701	1.90944	0	4.90928	1.79957	5.55435	5.0171	0	2.43053	3.35169	4.04162	2.67111	3.15865	0	1.7384	2.59158	0.80059	3.23709	0.00120757	0.00257597	UP
hsa-miR-663a	3.93064	3.35273	3.23472	6.8833	0.641143	7.44806	0	17.1214	11.6989	0.795196	1.24339	0	0	104.211	9.5472	67.0904	12.7641	12.597	0	17.5599	16.9904	21.8748	38.5444	1.34721	28.0467	2.10577	110.415	18.4979	2.82674	0.665426	4.24802	2.15672e-05	5.67459e-05	UP
hsa-miR-664a-3p	1425.84	440.549	566.075	236.982	859.773	562.615	689.324	462.277	320.18	452.466	650.295	493.211	799.596	644.652	1368.11	1232.35	1032.91	705.433	1160.86	1308.21	808.544	1018.39	789.322	699.201	1266.11	1285.57	668.799	812.876	0.707274	0.219589	3.22091	0.00127785	0.0027117	UP
hsa-miR-664a-5p	149.364	332.927	199.474	235.999	167.338	309.381	133.139	344.606	153.317	344.32	98.2281	213.974	365.817	1233.56	2102.29	1998.59	1985.31	1979.53	3115.07	2290.31	2553.56	2058.66	2555.66	1318.92	2074.12	1696.2	954.301	1146.81	3.08778	0.213619	14.4546	2.34356e-47	4.55248e-46	UP
hsa-miR-664b-3p	149.364	135.786	168.205	120.949	147.463	81.3558	165.856	285.148	140.387	108.147	111.284	138.014	146.83	1143.89	807.693	921.611	1031.93	482.286	558.213	900.57	568.679	634.369	779.267	591.424	1103.17	828.62	712.965	480.129	2.43248	0.177769	13.6834	1.27646e-42	2.19775e-41	UP
hsa-miR-664b-5p	6.87861	7.71129	22.643	4.91664	17.3109	8.59392	19.5392	30.8184	14.1618	16.6991	6.21697	32.0962	35.2393	65.4346	174.714	137.712	104.077	102.576	148.116	224.515	231.869	151.908	157.529	204.776	247.078	180.043	130.921	92.0035	3.24383	0.278623	11.6423	2.51042e-31	2.71244e-30	UP
hsa-miR-6715a-3p	7.86127	0.335273	0	0	5.77029	0	1.3632	3.42427	0	0	0.621697	1.06987	12.5855	126.022	37.2341	42.3729	89.3488	50.388	153.67	161.802	37.9786	192.012	78.7646	41.7634	56.0934	41.0625	69.4037	44.8499	5.08383	0.517825	9.81767	9.45019e-23	6.90242e-22	UP
hsa-miR-6715b-3p	0	0	3.23472	0	0.641143	0	0	0	0	0	0.621697	0	0	9.69401	38.1888	63.5594	45.1653	44.9893	31.4747	21.3227	19.9887	30.3817	38.5444	49.8467	65.4423	28.4279	28.3924	19.2561	7.12184	0.610966	11.6567	2.12129e-31	2.30565e-30	UP
hsa-miR-6716-3p	43.237	102.929	86.2591	70.7997	78.8606	90.5226	57.7087	59.4578	104.674	105.761	26.1113	64.1923	119.142	327.173	305.51	409.605	209.135	345.518	476.749	224.515	686.613	337.844	281.542	642.618	360.6	558.029	335.977	241.151	2.33953	0.2219	10.5432	5.46342e-26	4.81942e-25	UP
hsa-miR-6716-5p	1.96532	2.34691	0	0	0.641143	1.14586	0	2.49038	0	0	0	2.13974	3.35612	7.27051	5.72832	0	2.94557	5.39872	9.25726	11.2885	9.99436	15.7985	5.02753	20.2081	22.7045	24.2163	23.6603	6.57718	3.40267	0.547521	6.21468	5.14278e-10	1.9687e-09	UP
hsa-miR-6717-5p	0	0	0	0	0.641143	0	0	0	0	0	0	0	0	14.541	9.5472	14.1243	3.92742	7.19829	6.48008	38.8826	20.9882	15.7985	5.02753	16.1665	18.6978	3.15865	11.0415	6.89706	6.53566	0.703972	9.28398	1.6326e-20	1.06469e-19	UP
hsa-miR-6721-5p	23.5838	6.03492	7.54767	7.86663	7.05258	8.59392	18.176	45.1381	13.5461	3.97598	4.35188	13.9083	19.2977	14.541	35.3246	24.7175	32.4012	61.1855	69.4294	62.7138	49.9718	82.6381	48.5995	107.777	48.0801	49.4855	55.2075	34.1165	1.93679	0.336454	5.75649	8.58824e-09	2.98139e-08	UP
hsa-miR-6730-3p	1.96532	1.67637	2.15648	8.84996	3.20572	0.572928	0.908799	13.6971	3.69439	0	0.621697	1.06987	6.71225	169.645	137.48	183.616	101.131	109.774	128.676	121.665	133.924	122.742	130.716	109.124	121.536	104.236	123.034	68.2381	5.15278	0.35184	14.6452	1.44491e-48	3.03266e-47	UP
hsa-miR-6730-5p	20.6358	2.68219	3.23472	26.5499	9.61715	1.14586	3.6352	52.298	0	3.18078	2.48679	2.13974	16.7806	453.195	472.587	250.706	343.649	322.124	361.959	810.262	332.812	565.099	586.545	447.273	591.652	459.057	479.516	245.216	5.37044	0.45314	11.8516	2.11072e-32	2.42401e-31	UP
hsa-miR-6734-3p	0	0	0	1.96666	0.641143	0	0.908799	2.17908	0.615731	0	0	0	0	2.4235	2.86416	3.53108	0.981855	0	0.925726	0	5.99662	1.21527	0	4.04162	1.33556	8.42307	6.30943	1.64294	2.36209	0.827196	2.85554	0.00429636	0.00849043	UP
hsa-miR-6734-5p	28.4971	34.8684	37.7384	45.2331	30.7749	42.3967	41.8047	69.108	33.8652	112.123	26.733	113.406	57.8931	99.3636	142.253	63.5594	81.494	118.772	239.763	242.075	219.876	161.63	207.805	199.387	182.971	195.836	121.456	109.285	1.65827	0.256618	6.46202	1.03312e-10	4.11896e-10	UP
hsa-miR-6735-3p	1.96532	3.35273	10.7824	4.91664	1.92343	2.86464	4.54399	23.036	6.15731	4.77118	2.48679	7.4891	5.03419	29.082	21.9586	28.2486	29.4557	14.3966	29.6232	23.8312	17.9899	23.0901	21.786	36.3746	24.04	37.9038	41.0113	16.9672	2.11223	0.332978	6.34346	2.24668e-10	8.72857e-10	UP
hsa-miR-6735-5p	38.3237	14.0815	16.1736	8.84996	33.3395	7.44806	28.6272	16.4988	9.23596	34.9886	9.94715	36.3757	34.4003	26.6585	72.5587	31.7797	44.1835	104.375	63.8751	96.5793	49.9718	93.5755	50.2753	148.193	78.7979	121.082	69.4037	49.6148	1.77835	0.297902	5.96958	2.37865e-09	8.6695e-09	UP
hsa-miR-6743-3p	10.8092	6.3702	11.8606	12.7833	5.12915	9.16685	22.72	38.2896	6.15731	6.36157	14.9207	21.3974	11.7464	87.2461	119.34	56.4972	71.6754	118.772	78.6867	107.868	89.9493	130.033	122.337	102.388	144.24	132.663	105.683	60.9293	2.92289	0.266798	10.9555	6.25615e-28	5.94986e-27	UP
hsa-miR-6746-3p	1.96532	14.0815	15.0953	23.5999	12.8229	8.59392	8.17919	18.9891	8.0045	14.3135	6.83867	17.118	18.4587	123.599	68.7399	21.1865	78.5484	52.1876	126.824	81.5279	64.9634	63.1938	88.8197	152.234	118.865	80.0192	149.849	53.2821	2.82337	0.27247	10.3621	3.68602e-25	3.07337e-24	UP
hsa-miR-6746-5p	7.86127	8.38184	2.15648	0	4.488	13.7503	1.3632	3.73557	2.46292	6.36157	3.10848	10.6987	10.0684	53.3171	28.6416	21.1865	30.4375	66.5842	84.241	70.2395	69.9605	65.6244	41.8961	109.124	38.7312	77.9134	56.7848	32.9303	3.3582	0.333857	10.0588	8.40364e-24	6.4747e-23	UP
hsa-miR-6749-3p	0.982659	8.38184	0	2.94999	0.641143	1.71878	3.1808	3.73557	2.46292	1.59039	9.32545	3.20962	6.71225	14.541	18.1397	10.5932	4.90928	10.7974	22.2174	17.5599	23.9865	10.9374	13.4067	21.5553	8.01334	10.5288	17.3509	9.23809	2.02818	0.378865	5.35332	8.6354e-08	2.77122e-07	UP
hsa-miR-6750-3p	0	0	1.07824	0	1.28229	0	0	0	0	0	0	1.06987	0	19.388	18.1397	0	29.4557	8.99787	9.25726	7.52566	9.99436	17.0137	10.0551	28.2914	21.3689	12.6346	29.9698	8.35268	6.14795	0.659997	9.31512	1.21816e-20	8.00129e-20	UP
hsa-miR-6750-5p	0	4.02328	1.07824	0	3.20572	0	1.3632	3.11297	1.23146	7.15676	1.24339	0	1.67806	4.84701	14.3208	7.06215	1.96371	14.3966	8.33153	5.0171	6.99605	10.9374	13.4067	4.04162	9.3489	4.21154	4.73207	4.95209	1.9915	0.480905	4.14116	3.45556e-05	8.81264e-05	UP
hsa-miR-6751-3p	0	0	0	2.94999	2.56457	0	0	0	0	0	0	0	4.19515	7.27051	5.72832	10.5932	15.7097	3.59915	4.62863	1.25428	4.99718	6.07633	1.67584	0	5.34223	7.37019	11.0415	3.5184	3.15601	0.748324	4.21743	2.47099e-05	6.44574e-05	UP
hsa-miR-6751-5p	5.89595	3.68801	3.23472	5.89997	0.641143	8.02099	3.1808	17.4327	4.31012	6.36157	3.73018	6.41923	4.19515	36.3525	20.0491	17.6554	15.7097	19.7953	71.2809	77.7651	45.9741	42.5343	58.6545	67.3604	45.4089	55.8029	31.5471	25.1445	2.92272	0.342249	8.53974	1.34519e-17	7.9236e-17	UP
hsa-miR-6754-3p	0.982659	3.68801	3.23472	1.96666	0	1.71878	0.454399	1.24519	6.15731	0	0	4.27949	1.67806	2.4235	3.81888	7.06215	2.94557	3.59915	2.77718	5.0171	12.9927	7.2916	13.4067	2.69441	6.67779	11.5817	4.73207	4.16392	1.69401	0.506956	3.34154	0.000833154	0.00181978	UP
hsa-miR-6756-3p	0	4.02328	0	0	0	0	0	0.933892	0	0	0	0	0	46.0466	25.7774	31.7797	19.6371	17.9957	26.846	22.577	27.9842	19.4443	16.7584	94.3045	72.1201	27.375	39.4339	18.2606	5.94788	0.611725	9.72312	2.40294e-22	1.71397e-21	UP
hsa-miR-6756-5p	0.982659	0	0	0	0	0	0	3.42427	0	0	0.621697	0	0	36.3525	23.868	21.1865	8.8367	14.3966	2.77718	28.8483	33.9808	13.3679	33.5169	8.08324	64.1067	21.0577	47.3207	13.4344	5.66232	0.663197	8.53791	1.36665e-17	8.02415e-17	UP
hsa-miR-6757-3p	3.93064	4.35855	5.3912	7.86663	8.97601	1.14586	7.72479	2.49038	4.92585	4.77118	1.86509	4.27949	11.7464	24.235	24.8227	21.1865	23.5645	21.5949	18.5145	20.0684	17.9899	9.72213	36.8686	18.8609	14.6911	13.6875	18.9283	13.1188	1.94861	0.296085	6.58126	4.66492e-11	1.9099e-10	UP
hsa-miR-6757-5p	11.7919	26.1513	47.4425	26.5499	14.7463	30.9381	28.6272	39.8461	19.0877	45.3262	30.4631	49.2141	80.547	196.304	231.997	49.4351	90.3307	160.162	259.203	408.894	161.909	241.838	216.184	192.651	231.051	281.12	149.849	123.024	2.57381	0.272469	9.44626	3.51145e-21	2.35732e-20	UP
hsa-miR-6761-3p	0.982659	1.00582	0	0	3.20572	0	0.908799	0	0	0.795196	0.621697	0	4.19515	67.8581	79.2418	56.4972	66.7662	59.3859	87.9439	89.0536	100.943	69.2702	63.682	61.9715	104.173	82.125	80.4452	40.0397	6.48285	0.389028	16.6642	2.38469e-62	9.07177e-61	UP
hsa-miR-6761-5p	6.87861	12.7404	14.0171	6.8833	3.84686	9.16685	9.99679	7.15984	0	6.36157	3.73018	3.20962	5.03419	167.222	211.948	141.243	168.879	217.748	259.203	170.582	331.813	183.505	169.26	280.219	247.078	192.678	110.415	108.919	4.87984	0.261232	18.6801	7.19456e-78	5.05279e-76	UP
hsa-miR-6762-3p	4.9133	1.67637	0	7.86663	7.69372	2.29171	10.9056	4.66946	0.615731	3.97598	9.32545	5.34936	5.03419	48.4701	66.8304	42.3729	42.2198	46.7889	32.4004	35.1197	48.9724	37.6733	53.627	72.7492	53.4223	31.5865	47.3207	26.81	3.24296	0.292859	11.0735	1.68746e-28	1.65662e-27	UP
hsa-miR-6766-3p	11.7919	10.3935	10.7824	19.6666	8.33486	12.6044	10.4512	31.441	13.5461	5.56637	11.8122	12.8385	14.2635	43.6231	15.2755	81.2147	30.4375	17.9957	87.9439	18.8141	38.978	37.6733	38.5444	75.4436	24.04	38.9567	34.7018	28.042	1.61724	0.293777	5.50499	3.69179e-08	1.22567e-07	UP
hsa-miR-6766-5p	0	0	2.15648	0	3.20572	0	0	2.17908	0	2.38559	0	0	0	0	7.63776	0	0	0	16.6631	3.76283	10.9938	3.6458	3.35169	8.08324	5.34223	11.5817	4.73207	3.17485	2.86057	0.814586	3.51168	0.000445276	0.00100132	UP
hsa-miR-6769a-3p	0	0	0	0	0	0	0	0	0	0	0	0	0	7.27051	3.81888	0	0	0	1.85145	0	3.99775	1.21527	3.35169	1.34721	2.67111	2.10577	3.15471	1.14016	4.16089	0.984264	4.22742	2.36388e-05	6.20179e-05	UP
hsa-miR-6769a-5p	0	0.335273	0	0	0	1.71878	1.8176	1.24519	1.23146	3.18078	0	2.13974	2.51709	12.1175	4.7736	7.06215	4.90928	3.59915	5.55435	12.5428	19.9887	2.43053	10.0551	13.4721	5.34223	4.21154	4.73207	4.62878	2.85406	0.511813	5.57636	2.45599e-08	8.27425e-08	UP
hsa-miR-6772-3p	2.94798	10.3935	9.70415	0	10.2583	2.29171	9.54239	4.98076	5.54158	2.38559	0.621697	6.41923	2.51709	16.9645	11.4566	0	18.6553	19.7953	18.5145	16.3056	9.99436	40.1038	11.7309	6.73604	20.0334	11.5817	4.73207	10.1559	1.50453	0.408906	3.67939	0.000233789	0.000539695	UP
hsa-miR-6774-3p	0	0	0	0	0	0	0	0	0	0	0	0	0	75.1286	60.1474	98.8701	46.1472	34.1919	37.9547	25.0855	43.9752	30.3817	85.468	44.4578	49.4156	48.4327	20.5056	25.9319	8.65526	0.628853	13.7636	4.22152e-43	7.41202e-42	UP
hsa-miR-6774-5p	0	0	0	0	0	0	0	0	0.615731	0	0	0	0	14.541	26.7322	3.53108	6.87299	16.1962	25.9203	10.0342	10.9938	25.5206	20.1101	29.6386	1.33556	16.8461	6.30943	7.97029	6.76789	0.699617	9.67371	3.89987e-22	2.73565e-21	UP
hsa-miR-6776-3p	0	0	2.15648	2.94999	0	1.14586	1.3632	0.311297	8.0045	1.59039	0	1.06987	0	2.4235	1.90944	7.06215	5.89113	0	8.33153	7.52566	0.999436	7.2916	10.0551	6.73604	5.34223	12.6346	1.57736	3.56931	1.9982	0.639499	3.12463	0.00178027	0.00370247	UP
hsa-miR-6776-5p	0	0	1.07824	5.89997	1.28229	1.14586	0	0	0.615731	0	1.24339	2.13974	3.35612	2.4235	1.90944	0	0	8.99787	9.25726	12.5428	6.99605	4.86106	10.0551	8.08324	5.34223	3.15865	6.30943	3.5814	2.31388	0.636961	3.63269	0.000280481	0.000645849	UP
hsa-miR-6777-5p	3.93064	4.02328	3.23472	6.8833	2.56457	9.16685	10.9056	9.96152	9.23596	0	0.621697	16.0481	10.9074	77.5521	143.208	31.7797	62.8387	129.569	323.078	337.4	99.9436	155.554	197.75	241.15	233.722	184.255	127.766	90.113	4.64133	0.374685	12.3873	3.06252e-35	3.96607e-34	UP
hsa-miR-6778-5p	0	0	0	0	0	0	0	0	0	0	0	0	0	2.4235	0	0	0.981855	0	3.7029	3.76283	0	7.2916	0	4.04162	2.67111	5.26442	0	1.11629	4.17386	1.14917	3.63205	0.000281179	0.000646641	UP
hsa-miR-6780a-5p	11.7919	8.04656	8.62591	2.94999	13.464	3.43757	15.904	8.71633	11.6989	12.7231	3.73018	24.6071	26.849	31.5055	81.1512	31.7797	53.0202	75.5821	69.4294	110.376	66.9622	143.401	67.0337	117.207	108.18	100.024	82.0225	47.7859	2.81846	0.294943	9.55597	1.22436e-21	8.34207e-21	UP
hsa-miR-6780b-5p	0	2.01164	0	0.983329	0.641143	3.43757	7.27039	1.86778	0	0	1.24339	0	6.71225	9.69401	8.59248	3.53108	3.92742	3.59915	1.85145	17.5599	27.9842	13.3679	21.786	12.1249	38.7312	12.6346	9.46414	7.74133	2.76506	0.555806	4.97486	6.52948e-07	1.93553e-06	UP
hsa-miR-6782-5p	2.94798	0	0	0.983329	0	0	0.908799	0	0.615731	0	0.621697	8.55898	1.67806	0	1.90944	0	2.94557	1.79957	9.25726	10.0342	1.99887	20.6595	8.37922	4.04162	4.00667	6.3173	1.57736	3.30523	2.25864	0.729912	3.0944	0.00197214	0.00407829	UP
hsa-miR-6784-3p	0	0.335273	0	2.94999	1.92343	2.29171	2.7264	0	0	0	0	1.06987	0	9.69401	21.0038	7.06215	2.94557	3.59915	9.25726	5.0171	4.99718	1.21527	8.37922	13.4721	28.0467	9.47596	7.88678	5.30922	3.44618	0.604394	5.70188	1.18494e-08	4.07478e-08	UP
hsa-miR-6785-3p	0	3.01746	0	0	0	2.29171	1.3632	0	0	0	0	1.06987	0.839031	0	1.90944	7.06215	4.90928	8.99787	7.4058	0	2.99831	3.6458	6.70337	6.73604	0	1.05288	3.15471	2.33915	2.39363	0.761631	3.14277	0.00167359	0.00349655	UP
hsa-miR-6785-5p	0.982659	0	0	0	0	1.14586	0.454399	1.86778	0	0	0	0	0	4.84701	3.81888	7.06215	4.90928	5.39872	20.366	21.3227	8.99493	20.6595	16.7584	8.08324	17.3622	11.5817	4.73207	5.9388	4.71425	0.637505	7.39485	1.41564e-13	6.69679e-13	UP
hsa-miR-6786-3p	34.3931	39.5623	29.1125	41.2998	21.7989	33.8027	61.7983	70.9758	22.1663	42.9406	32.9499	96.2885	92.2934	186.61	141.299	52.9661	140.405	149.365	158.299	160.547	161.909	204.165	125.688	223.636	130.885	229.529	134.075	104.399	1.72828	0.238337	7.25139	4.12508e-13	1.90694e-12	UP
hsa-miR-6797-5p	0.982659	0	1.07824	0.983329	0	0	5.45279	6.22595	3.07865	0	0.621697	2.13974	2.51709	12.1175	15.2755	0	1.96371	1.79957	1.85145	8.77993	7.99549	19.4443	5.02753	8.08324	1.33556	3.15865	4.73207	4.2461	1.83903	0.62351	2.94947	0.00318315	0.00638028	UP
hsa-miR-6801-3p	17.6879	13.0757	6.46943	1.96666	0	0	1.8176	0	0	3.97598	3.10848	2.13974	3.35612	14.541	17.185	3.53108	10.8004	23.3944	33.3261	6.27138	11.9932	35.2427	10.0551	35.0274	16.0267	28.4279	18.9283	11.7907	2.22987	0.546156	4.08284	4.44888e-05	0.000111283	UP
hsa-miR-6802-3p	5.89595	7.04074	10.7824	9.83329	7.05258	6.87514	7.72479	0	3.07865	2.38559	8.08206	5.34936	2.51709	16.9645	27.6869	14.1243	28.4738	21.5949	20.366	20.0684	33.9808	17.0137	25.1377	2.69441	36.06	28.4279	18.9283	14.3755	1.95694	0.354233	5.52444	3.30543e-08	1.10342e-07	UP
hsa-miR-6803-3p	2.94798	7.04074	3.23472	9.83329	6.41143	4.0105	7.72479	18.9891	3.69439	0	5.59527	17.118	21.8148	50.8936	28.6416	74.1526	36.3286	21.5949	32.4004	13.797	39.9775	12.1527	23.4618	57.9299	32.0534	22.1106	31.5471	21.6836	2.0054	0.366701	5.46875	4.53226e-08	1.48314e-07	UP
hsa-miR-6804-5p	6.87861	3.35273	0	2.94999	3.84686	4.0105	1.8176	2.49038	4.31012	6.36157	1.86509	5.34936	2.51709	4.84701	5.72832	3.53108	6.87299	5.39872	1.85145	16.3056	8.99493	4.86106	3.35169	18.8609	12.02	15.7933	7.88678	6.00199	1.29577	0.390569	3.31765	0.000907771	0.00196863	UP
hsa-miR-6805-5p	1.96532	0	2.15648	5.89997	2.56457	0	0.454399	11.8293	4.31012	0.795196	0.621697	6.41923	1.67806	19.388	19.0944	10.5932	4.90928	16.1962	15.7373	15.0513	13.9921	9.72213	20.1101	13.4721	28.0467	16.8461	14.1962	9.48332	2.37188	0.466309	5.0865	3.64741e-07	1.10818e-06	UP
hsa-miR-6809-5p	0	1.00582	0	0	1.28229	2.29171	0	1.86778	0	6.36157	0	3.20962	0	19.388	11.4566	21.1865	15.7097	26.9936	40.7319	37.6283	13.9921	9.72213	6.70337	25.5969	18.6978	27.375	4.73207	10.9605	4.03237	0.504453	7.99356	1.31094e-15	6.89849e-15	UP
hsa-miR-6810-3p	0	0	2.15648	0	1.92343	0	0.454399	0	0	3.18078	0	1.06987	3.35612	2.4235	4.7736	3.53108	1.96371	5.39872	5.55435	8.77993	4.99718	7.2916	16.7584	16.1665	2.67111	4.21154	3.15471	3.69693	2.9195	0.630501	4.63045	3.64864e-06	1.02341e-05	UP
hsa-miR-6816-3p	0	0	2.15648	1.96666	1.92343	0	0	1.55649	1.84719	0	2.48679	2.13974	0.839031	14.541	14.3208	7.06215	11.7823	7.19829	0	8.77993	10.9938	12.1527	11.7309	6.73604	16.0267	6.3173	18.9283	5.98096	3.2658	0.514411	6.34861	2.17262e-10	8.45887e-10	UP
hsa-miR-6821-5p	0	0	0	2.94999	0	0	0	0	0	0	0.621697	0	0	9.69401	6.68304	10.5932	5.89113	0	2.77718	8.77993	3.99775	8.50686	33.5169	10.7777	12.02	2.10577	11.0415	4.81321	5.27674	0.751026	7.02603	2.1249e-12	9.39482e-12	UP
hsa-miR-6825-5p	7.86127	10.0582	7.54767	9.83329	12.8229	3.43757	15.904	18.0553	1.23146	13.5183	3.10848	21.3974	27.688	26.6585	38.1888	28.2486	31.4194	35.9915	100.904	79.0194	75.9572	53.4717	100.551	72.7492	97.4957	63.173	63.0943	37.755	2.41356	0.329377	7.32764	2.34237e-13	1.10236e-12	UP
hsa-miR-6827-3p	0	0	0	0	0	0	0	0	0	0	0	1.06987	0	4.84701	1.90944	7.06215	1.96371	1.79957	0.925726	1.25428	4.99718	0	1.67584	0	1.33556	0	3.15471	1.185	3.84099	0.946306	4.05893	4.92974e-05	0.000122639	UP
hsa-miR-6827-5p	0	5.0291	3.23472	2.94999	5.12915	1.14586	0.908799	12.7632	4.31012	2.38559	0	4.27949	3.35612	16.9645	13.3661	24.7175	5.89113	21.5949	14.8116	43.8997	13.9921	27.9511	31.841	28.2914	37.3956	24.2163	29.9698	14.0887	2.69895	0.404373	6.67441	2.48236e-11	1.03488e-10	UP
hsa-miR-6832-5p	0	2.34691	0	0.983329	0	0	3.6352	1.24519	0	0	0	0	0	7.27051	9.5472	0	4.90928	5.39872	14.8116	3.76283	2.99831	4.86106	6.70337	1.34721	10.6845	2.10577	0	3.05966	2.85717	0.721575	3.95963	7.50647e-05	0.000184231	UP
hsa-miR-6833-3p	0	0	0	0	1.92343	0.572928	0	0	0	0	1.24339	2.13974	0	12.1175	3.81888	0	8.8367	0	6.48008	3.76283	2.99831	2.43053	3.35169	2.69441	0	1.05288	3.15471	2.09548	3.12981	0.803852	3.89351	9.88035e-05	0.000238645	UP
hsa-miR-6833-5p	0	1.34109	0	0	0.641143	3.43757	2.7264	0	0	0	0	0	4.19515	7.27051	6.68304	0	0.981855	1.79957	10.183	3.76283	10.9938	7.2916	10.0551	9.43045	5.34223	7.37019	1.57736	3.52159	2.59502	0.648347	4.00252	6.26715e-05	0.000154646	UP
hsa-miR-6834-5p	0	1.67637	0	0	1.28229	0	0	0	0	0.795196	0	0	0	0	0.95472	17.6554	1.96371	1.79957	8.33153	6.27138	0.999436	2.43053	3.35169	6.73604	6.67779	5.26442	9.46414	2.80201	3.78897	0.775843	4.88368	1.04124e-06	3.03723e-06	UP
hsa-miR-6837-3p	9.82659	16.4284	7.54767	8.84996	25.6457	11.4586	7.72479	16.1875	4.92585	15.9039	1.24339	10.6987	6.71225	24.235	19.0944	31.7797	23.5645	34.1919	53.6921	17.5599	44.9746	26.7359	10.0551	37.7218	20.0334	30.5336	9.46414	19.5107	1.30693	0.3197	4.08798	4.35144e-05	0.000109145	UP
hsa-miR-6837-5p	0	6.70547	4.31296	0	0	0	1.3632	2.17908	1.84719	1.59039	0	7.4891	1.67806	16.9645	14.3208	7.06215	5.89113	3.59915	24.9946	15.0513	9.99436	0	13.4067	9.43045	14.6911	3.15865	4.73207	6.31343	2.29963	0.567111	4.05499	5.01358e-05	0.000124386	UP
hsa-miR-6838-5p	2.94798	1.34109	7.54767	0	1.92343	1.14586	6.36159	3.73557	0.615731	0	0.621697	1.06987	6.71225	7.27051	9.5472	3.53108	15.7097	10.7974	5.55435	17.5599	4.99718	19.4443	8.37922	6.73604	12.02	13.6875	3.15471	6.38562	1.95273	0.453228	4.3085	1.64365e-05	4.35267e-05	UP
hsa-miR-6845-3p	0.982659	0	0	1.96666	0	0	1.8176	0	3.07865	3.18078	0.621697	2.13974	0	2.4235	2.86416	3.53108	1.96371	1.79957	1.85145	8.77993	3.99775	3.6458	5.02753	4.04162	0	5.26442	4.73207	2.35964	1.8343	0.643835	2.84903	0.00438527	0.00865675	UP
hsa-miR-6846-5p	0	0.670547	0	0	0	0	0	1.86778	0	0.795196	0	0	0	2.4235	10.5019	24.7175	1.96371	8.99787	5.55435	3.76283	4.99718	12.1527	5.02753	1.34721	4.00667	8.42307	0	3.60035	4.1552	0.757504	5.48538	4.12577e-08	1.35254e-07	UP
hsa-miR-6847-5p	1.96532	1.00582	8.62591	24.5832	14.1052	3.43757	18.6304	17.4327	3.07865	11.1327	3.10848	11.7686	9.22934	21.8115	19.0944	14.1243	19.6371	44.9893	37.029	25.0855	24.9859	21.8748	45.2478	26.9441	50.7512	34.7452	12.6189	19.5201	1.54275	0.36707	4.20287	2.63549e-05	6.83634e-05	UP
hsa-miR-6848-3p	0	0	0	4.91664	0	0	0	0	0	0	0	0	0	9.69401	7.63776	3.53108	5.89113	3.59915	12.0344	17.5599	1.99887	10.9374	20.1101	5.38883	12.02	6.3173	0	4.50506	4.95242	0.781616	6.33613	2.35602e-10	9.11462e-10	UP
hsa-miR-6848-5p	0	5.0291	5.3912	1.96666	1.28229	0	0.908799	1.86778	0	3.97598	0	10.6987	0	24.235	41.053	14.1243	17.6734	57.5863	58.3207	62.7138	33.9808	69.2702	93.8472	61.9715	45.4089	49.4855	29.9698	25.5837	4.37987	0.453267	9.66291	4.33368e-22	3.02035e-21	UP
hsa-miR-6851-5p	4.9133	5.0291	1.07824	4.91664	6.41143	2.86464	2.272	15.8762	4.31012	3.97598	10.5688	3.20962	7.55128	2.4235	20.0491	10.5932	7.85484	10.7974	12.9602	13.797	28.9837	24.3053	10.0551	20.2081	28.0467	10.5288	17.3509	10.7752	1.45174	0.35578	4.08046	4.49472e-05	0.000112276	UP
hsa-miR-6855-5p	8.84393	2.68219	7.54767	3.93332	0	4.58342	7.72479	9.02763	3.69439	2.38559	1.24339	6.41923	8.39031	43.6231	42.0077	17.6554	26.5101	28.7932	37.029	48.9168	35.9797	66.8396	53.627	41.7634	30.7178	51.5913	36.2792	23.2522	2.9965	0.297118	10.0852	6.42034e-24	4.98874e-23	UP
hsa-miR-6859-3p	0	0.670547	0	1.96666	0	1.71878	2.7264	2.49038	0	0	1.24339	1.06987	0	2.4235	7.63776	10.5932	6.87299	1.79957	10.183	2.50855	7.99549	4.86106	1.67584	6.73604	12.02	6.3173	3.15471	3.58019	2.58449	0.543026	4.75941	1.94159e-06	5.56569e-06	UP
hsa-miR-6859-5p	39.3064	16.7637	17.2518	29.4999	35.904	18.3337	20.448	27.7055	35.0967	13.5183	14.299	39.5853	20.1367	147.834	298.827	169.492	97.2037	188.955	224.951	142.987	117.933	328.122	170.936	173.79	162.938	212.683	82.0225	105.427	2.84576	0.230258	12.359	4.35656e-35	5.59482e-34	UP
hsa-miR-6860	0	0	0	6.8833	0	0	0	0	3.69439	0	0.621697	0	0	2.4235	5.72832	3.53108	1.96371	7.19829	5.55435	8.77993	4.99718	6.07633	11.7309	17.5137	10.6845	9.47596	18.9283	4.65872	3.39192	0.700539	4.84188	1.28619e-06	3.71611e-06	UP
hsa-miR-6862-3p	5.89595	2.68219	1.07824	8.84996	10.2583	3.43757	7.27039	7.78244	6.15731	13.5183	2.48679	8.55898	11.7464	14.541	17.185	14.1243	15.7097	17.9957	31.4747	17.5599	15.991	19.4443	11.7309	37.7218	18.6978	24.2163	20.5056	13.5785	1.55502	0.294244	5.28479	1.25848e-07	3.97574e-07	UP
hsa-miR-6862-5p	0	10.0582	0	6.8833	1.92343	8.59392	13.632	16.4988	7.38877	15.9039	4.97357	24.6071	15.1026	16.9645	30.551	10.5932	19.6371	16.1962	32.4004	25.0855	35.9797	9.72213	13.4067	44.4578	72.1201	25.2692	26.8151	18.695	1.49493	0.400196	3.7355	0.000187339	0.00043913	UP
hsa-miR-6864-5p	5.89595	0	0	0	2.56457	0	1.3632	3.11297	3.07865	0	0	0	0	4.84701	13.3661	0	4.90928	7.19829	9.25726	12.5428	15.991	21.8748	3.35169	6.73604	12.02	11.5817	9.46414	5.52427	2.95316	0.583054	5.06498	4.08435e-07	1.23682e-06	UP
hsa-miR-6865-3p	0	1.00582	5.3912	9.83329	0	4.0105	4.08959	5.60335	0	0	0.621697	1.06987	0	46.0466	70.6493	28.2486	34.3649	28.7932	29.6232	48.9168	35.9797	59.548	40.2202	64.666	54.7578	57.9086	58.3622	25.5448	4.27826	0.410459	10.4231	1.94472e-25	1.66716e-24	UP
hsa-miR-6865-5p	1.96532	0.670547	3.23472	1.96666	1.92343	4.58342	1.8176	1.55649	3.69439	4.77118	0.621697	5.34936	2.51709	7.27051	14.3208	17.6554	20.619	7.19829	21.2917	15.0513	19.9887	30.3817	10.0551	16.1665	29.3823	24.2163	18.9283	10.6369	2.86881	0.343704	8.34675	7.01697e-17	3.97919e-16	UP
hsa-miR-6867-5p	0	0	0	0	3.84686	0	0	1.86778	0	0	0	0	0	4.84701	0.95472	0	1.96371	1.79957	5.55435	5.0171	2.99831	2.43053	3.35169	8.08324	1.33556	3.15865	1.57736	1.80691	2.64411	0.820965	3.22073	0.00127863	0.0027117	UP
hsa-miR-6872-3p	0	0	0	1.96666	0	0	0	0	0	0	0	1.06987	0	2.4235	2.86416	3.53108	1.96371	0	7.4058	2.50855	7.99549	0	5.02753	6.73604	8.01334	8.42307	12.6189	2.68695	4.68451	0.793801	5.90137	3.60488e-09	1.29281e-08	UP
hsa-miR-6874-3p	0	0	0	0	0	0	0	0	0	0	0	0	0	2.4235	3.81888	3.53108	7.85484	5.39872	5.55435	2.50855	0	1.21527	10.0551	0	1.33556	0	7.88678	1.91047	4.90235	0.931869	5.26077	1.43452e-07	4.50075e-07	UP
hsa-miR-6877-5p	4.9133	12.4051	5.3912	24.5832	12.8229	14.8961	8.63359	13.0745	5.54158	6.36157	13.0556	18.1878	32.7222	31.5055	44.8719	42.3729	27.4919	39.5906	52.7664	70.2395	30.9825	49.8259	51.9511	80.8324	72.1201	74.7548	37.8566	32.5834	1.94348	0.272335	7.13636	9.5836e-13	4.34235e-12	UP
hsa-miR-6880-5p	2.94798	4.35855	2.15648	0	0	2.29171	3.6352	1.86778	0	2.38559	0.621697	7.4891	2.51709	9.69401	13.3661	0	7.85484	7.19829	2.77718	25.0855	15.991	6.07633	18.4343	2.69441	32.0534	11.5817	7.88678	7.07278	2.33791	0.493054	4.7417	2.11936e-06	6.05627e-06	UP
hsa-miR-6882-3p	1.96532	4.35855	0	2.94999	1.28229	1.14586	0.908799	1.55649	4.31012	2.38559	1.24339	3.20962	0	4.84701	2.86416	7.06215	5.89113	8.99787	2.77718	3.76283	4.99718	7.2916	1.67584	5.38883	17.3622	8.42307	7.88678	4.24237	1.66511	0.449181	3.70699	0.000209735	0.000487246	UP
hsa-miR-6883-3p	0	0	0	1.96666	0.641143	0	0	1.55649	0	0	0	4.27949	1.67806	12.1175	4.7736	3.53108	12.7641	12.597	8.33153	17.5599	7.99549	10.9374	8.37922	10.7777	9.3489	9.47596	6.30943	5.37113	3.84098	0.537611	7.14453	9.03067e-13	4.1225e-12	UP
hsa-miR-6883-5p	0	0	0	1.96666	0	2.86464	0	0	0	0	0	0	0	2.4235	3.81888	0	2.94557	1.79957	4.62863	5.0171	3.99775	3.6458	3.35169	4.04162	6.67779	7.37019	1.57736	2.07877	3.41603	0.761223	4.48755	7.20453e-06	1.9635e-05	UP
hsa-miR-6884-3p	0.982659	0	0	1.96666	0	0	0	16.8101	3.07865	0	2.48679	0	0	7.27051	12.4114	21.1865	10.8004	12.597	4.62863	5.0171	20.9882	7.2916	11.7309	5.38883	9.3489	3.15865	1.57736	5.87854	2.16914	0.707897	3.06421	0.00218247	0.00447272	UP
hsa-miR-6884-5p	12.7746	5.36437	1.07824	0.983329	0	2.29171	3.1808	7.47114	1.23146	13.5183	1.86509	5.34936	8.39031	19.388	48.6907	21.1865	25.5282	41.3902	52.7664	28.8483	38.978	76.5618	48.5995	37.7218	25.3756	30.5336	20.5056	21.4657	2.93993	0.373416	7.87307	3.46032e-15	1.77487e-14	UP
hsa-miR-6885-5p	0	0.335273	0	0	0	0.572928	2.272	4.35816	0	2.38559	3.10848	3.20962	0.839031	4.84701	5.72832	0	9.81855	12.597	1.85145	5.0171	0.999436	13.3679	5.02753	5.38883	4.00667	4.21154	1.57736	3.38962	1.96338	0.596073	3.29386	0.000988227	0.00213298	UP
hsa-miR-6890-5p	0	0	3.23472	0	0	0	1.3632	2.49038	0.615731	0	1.86509	2.13974	0	7.27051	2.86416	3.53108	0.981855	5.39872	11.1087	5.0171	7.99549	1.21527	5.02753	6.73604	9.3489	3.15865	1.57736	3.07186	2.50367	0.617236	4.05625	4.9866e-05	0.000123885	UP
hsa-miR-6894-5p	3.93064	8.04656	10.7824	2.94999	8.33486	1.71878	13.1776	9.02763	8.0045	7.95196	10.5688	14.9782	7.55128	36.3525	72.5587	14.1243	27.4919	34.1919	39.8062	65.2224	37.9786	64.4091	58.6545	18.8609	37.3956	55.8029	56.7848	26.9132	2.43959	0.27794	8.77739	1.67314e-18	1.0083e-17	UP
hsa-miR-6895-5p	0	2.68219	3.23472	5.89997	3.20572	1.71878	4.08959	7.47114	5.54158	0	2.48679	3.20962	1.67806	4.84701	18.1397	21.1865	11.7823	14.3966	8.33153	16.3056	6.99605	13.3679	8.37922	21.5553	17.3622	23.1634	14.1962	8.93436	2.10866	0.357333	5.9011	3.6108e-09	1.29281e-08	UP
hsa-miR-7-2-3p	0	0	0	0	0	1.14586	0	4.04687	0	0	1.24339	0	1.67806	84.8226	92.6079	56.4972	61.8569	77.3816	18.5145	38.8826	58.9667	64.4091	87.1439	49.8467	60.1001	69.4903	15.7736	31.2744	6.25826	0.513833	12.1796	3.99428e-34	4.89501e-33	UP
hsa-miR-7-5p	145.434	76.1071	130.467	52.1164	95.5304	151.253	84.5183	22.1021	117.605	147.906	90.146	26.7468	29.3661	521.053	246.318	45.904	309.284	685.637	420.279	181.87	368.792	943.047	645.2	321.983	112.187	434.841	111.992	241.396	2.08779	0.359384	5.80937	6.27078e-09	2.20201e-08	UP
hsa-miR-7106-5p	0	0	1.07824	0	0	0	0	0	0	0	0	0	0	2.4235	5.72832	3.53108	2.94557	1.79957	4.62863	2.50855	4.99718	6.07633	1.67584	4.04162	9.3489	9.47596	4.73207	2.40709	5.03982	0.732821	6.87728	6.10047e-12	2.63344e-11	UP
hsa-miR-7109-3p	4.9133	2.01164	0	4.91664	3.84686	0	0.908799	10.8954	3.07865	7.95196	7.46036	2.13974	6.71225	55.7406	39.1435	24.7175	31.4194	39.5906	22.2174	51.4253	26.9848	53.4717	45.2478	55.2355	36.06	58.9615	86.7546	25.2521	3.38482	0.353925	9.56367	1.13658e-21	7.77298e-21	UP
hsa-miR-7113-5p	3.93064	1.00582	0	4.91664	0	1.71878	0	4.35816	1.84719	3.18078	0.621697	5.34936	3.35612	14.541	21.0038	0	10.8004	21.5949	41.6577	30.1026	24.9859	21.8748	15.0826	48.4995	18.6978	24.2163	15.7736	12.5599	3.33114	0.427623	7.78991	6.70595e-15	3.36403e-14	UP
hsa-miR-7155-3p	5.89595	13.0757	37.7384	10.8166	8.33486	6.30221	4.99839	5.60335	11.6989	17.4943	13.0556	2.13974	8.39031	31.5055	20.0491	28.2486	48.1109	17.9957	45.3606	38.8826	61.9651	47.3954	31.841	47.1523	42.7378	34.7452	64.6716	26.1558	1.87388	0.301655	6.21201	5.23128e-10	1.99839e-09	UP
hsa-miR-760	76.6474	159.59	86.2591	269.432	96.1715	96.2519	151.315	314.099	202.575	166.991	78.3338	84.5199	126.694	1584.97	1482.68	1483.05	1269.54	1418.06	2581.85	1931.59	3218.18	1729.32	2337.8	4533.35	4029.38	2589.04	3541.16	1319.96	4.03433	0.257491	15.6678	2.50938e-55	7.15957e-54	UP
hsa-miR-765	1.96532	15.4226	5.3912	9.83329	6.41143	4.0105	10.4512	18.0553	0	20.6751	3.10848	44.9346	16.7806	43.6231	46.7813	52.9661	40.2561	37.791	90.7211	84.0365	85.9515	48.6106	72.0613	79.4852	53.4223	76.8605	33.1245	37.1382	2.33681	0.380539	6.14079	8.211e-10	3.08504e-09	UP
hsa-miR-769-3p	272.197	213.569	257.699	202.566	204.525	172.451	269.004	389.122	222.895	228.221	307.118	346.639	338.968	477.43	462.085	346.045	598.932	480.486	568.395	617.104	459.741	777.77	680.392	568.522	603.672	786.504	403.803	416.884	1.08885	0.154013	7.06982	1.55133e-12	6.96001e-12	UP
hsa-miR-7704	54.0462	400.652	314.846	512.314	73.0903	135.784	62.7071	336.513	395.915	217.088	72.7385	3.20962	5.03419	2488.94	1153.3	7966.11	917.053	372.512	15.7373	1886.43	1491.16	447.218	1600.43	75.4436	3284.13	853.889	2173.6	1011.48	3.15077	0.581129	5.4218	5.90018e-08	1.91363e-07	UP
hsa-miR-7847-3p	12.7746	63.0314	16.1736	50.1498	1.92343	20.0525	8.63359	92.4553	33.8652	13.5183	16.7858	34.2359	22.6538	702.816	526.051	656.78	512.528	143.966	95.3497	931.927	516.709	206.595	462.533	304.469	1467.78	310.601	750.822	295.377	4.18119	0.403238	10.3691	3.42895e-25	2.87214e-24	UP
hsa-miR-7850-5p	1.96532	3.01746	4.31296	0	0	0	0	1.24519	0	0	0	3.20962	0	9.69401	5.72832	10.5932	14.7278	7.19829	12.0344	20.0684	10.9938	18.229	16.7584	5.38883	4.00667	18.9519	6.30943	6.46049	3.52443	0.537218	6.56052	5.36218e-11	2.1807e-10	UP
hsa-miR-7855-5p	0.982659	0	0	0	0	0	0	0	0	0	0	0	0	4.84701	4.7736	10.5932	0	0	9.25726	3.76283	0	6.07633	0	0	0	2.10577	4.73207	1.74558	4.49054	1.06826	4.2036	2.62701e-05	6.83322e-05	UP
hsa-miR-8066	0	0	4.31296	0	1.92343	0	0	0	0	0	1.24339	0	0	2.4235	1.90944	0	9.81855	7.19829	6.48008	2.50855	0.999436	4.86106	0	1.34721	4.00667	7.37019	0	2.08899	2.83761	0.871395	3.2564	0.00112837	0.00241831	UP
hsa-miR-874-3p	3344.97	2524.94	1883.68	1734.59	1720.83	2536.92	2095.24	3263.33	2243.11	3183.96	4007.46	3347.63	3402.27	7651	11984.6	9219.64	12791.6	10088.4	6272.72	11530.6	9424.68	15999	13167.1	9049.19	11126.5	11996.6	10260.7	6883.38	1.98622	0.162015	12.2595	1.49378e-34	1.85554e-33	UP
hsa-miR-874-5p	277.11	181.718	149.875	89.4829	144.257	220.577	136.32	188.958	168.095	304.56	263.599	279.237	362.461	913.661	1075.01	635.594	1156.63	1254.3	431.388	1122.58	966.455	1317.35	1675.84	1402.44	759.932	1319.26	968.497	657.97	2.33332	0.211127	11.0517	2.14983e-28	2.08808e-27	UP
hsa-miR-877-3p	2.94798	17.0989	9.70415	17.6999	6.41143	18.3337	6.36159	25.2151	18.4719	19.0847	10.5688	10.6987	10.9074	38.7761	8.59248	35.3108	20.619	16.1962	25.9203	17.5599	19.9887	14.5832	26.8135	48.4995	33.3889	32.6394	36.2792	20.3212	0.965973	0.290997	3.31953	0.000901679	0.00195775	UP
hsa-miR-877-5p	1062.25	721.844	1070.69	1467.13	1396.41	661.732	1250.05	2429.37	958.077	972.525	1099.78	1979.26	1613.46	4919.71	6158.9	1762.01	4785.56	4302.78	4432.37	8325.88	5101.12	7849.4	6235.81	9089.61	9792.3	8245.13	5609.08	3825.64	2.26948	0.225801	10.0508	9.11e-24	6.98944e-23	UP
hsa-miR-944	0	0	0	0	0	0	0	0	0	0	0.621697	0	0	0	3.81888	3.53108	0	0	0	5.0171	0	0	1.67584	6.73604	2.67111	0	1.57736	0.949967	3.63067	1.2366	2.93601	0.00332462	0.00664925	UP
hsa-miR-95-3p	51.0983	101.588	73.3203	208.466	91.6835	56.1469	254.918	20.5456	225.358	112.918	223.811	46.0045	62.0883	344.137	302.646	162.429	573.404	509.279	348.073	222.007	360.797	343.92	320.086	189.956	255.091	249.534	197.17	218.758	1.41195	0.308312	4.57963	4.65807e-06	1.29857e-05	UP
hsa-miR-98-3p	13.7572	1.00582	6.46943	4.91664	16.6697	2.29171	7.27039	2.80168	2.46292	13.5183	5.59527	5.34936	10.9074	12.1175	28.6416	0	11.7823	1.79957	12.0344	13.797	5.99662	17.0137	5.02753	56.5827	26.7111	75.8076	6.30943	13.5792	1.49185	0.486008	3.0696	0.00214342	0.00440258	UP
hsa-miR-9851-5p	0	0	0	0	0	0	0	0	0	0	0	0	0	4.84701	1.90944	7.06215	0	0	0	0	3.99775	0	0	0	16.0267	2.10577	0	1.33144	4.3607	1.39445	3.12719	0.00176486	0.00367461	UP
hsa-miR-9902	0	0	0	0	0	0	0	0	0	0	0	0	0	9.69401	11.4566	10.5932	6.87299	21.5949	3.7029	8.77993	7.99549	6.07633	8.37922	1.34721	8.01334	14.7404	11.0415	4.82548	6.22955	0.690157	9.02628	1.77612e-19	1.11068e-18	UP
hsa-miR-99a-3p	265.318	584.717	488.442	672.597	853.362	587.824	832.005	210.126	644.67	364.2	1640.66	498.56	739.186	4039.98	5189.86	4141.95	5006.48	4772.47	2669.79	4708.55	3110.25	6151.68	4246.59	3979.65	6377.28	4825.37	5045.96	2690.65	2.8316	0.230641	12.2771	1.20229e-34	1.51406e-33	UP
hsa-miR-99b-3p	3173.01	2400.22	3263.83	3248.92	3711.58	2045.35	2189.75	6454.44	3018.93	2422.17	1794.84	1809.15	2247.76	4134.5	5208	5391.95	4512.61	4416.15	3843.61	4257.01	3989.75	5649.77	4316.97	4832.43	6027.37	5803.5	4831.44	3888.7	0.724072	0.171726	4.21644	2.48186e-05	6.46486e-05	UP
