# Supplementary material for: Adipocyte differentiation between obese and lean conditions depends on changes in miRNA expression
Source: Sci Rep. 2022 Jul 7;12:11543. doi: 10.1038/s41598-022-15331-2 (PMC9262987; doi:10.1038/s41598-022-15331-2)
Supplement: Supplementary file 2 — Supplementary Table S2. [file 41598_2022_15331_MOESM2_ESM.xlsx]

## Sheet: Ag_DEM Down
Table S2. DESeq2-normalized counts of downregulated DEMs in adipogenesis
miRNA	ob2	ob10	ob13	ob4	ob8	ob12	ob18	ob19	ob20	ob21	ob33	ob53	ob54	ob29	ob38	ob5	ob39	ob34	ob46	ob37	ob43	ob41	ob11	ob49	ob25	ob3	ob32	baseMean	log2FoldChange	lfcSE	stat	pvalue	padj	Direction
hsa-let-7a-2-3p	993.468	493.522	1122.45	331.382	472.523	513.916	255.827	603.294	631.124	656.037	1624.49	778.867	478.248	84.8226	30.551	56.4972	91.3125	57.5863	49.9892	43.8997	23.9865	94.7908	26.8135	28.2914	66.7779	49.4855	52.0528	359.704	-3.67586	0.270413	-13.5935	4.37734e-42	7.40094e-41	Down
hsa-let-7f-1-3p	289.884	131.092	175.753	102.266	169.262	128.336	112.237	78.7582	126.225	114.508	320.796	113.406	114.947	58.1641	103.11	109.463	96.2218	73.7825	39.8062	112.885	40.9769	96.006	100.551	83.5269	182.971	103.183	86.7546	120.921	-0.726179	0.239755	-3.02884	0.00245496	0.00500308	Down
hsa-let-7i-3p	1480.87	2276.84	1628.14	1975.51	3001.83	1092	2730.49	991.794	1089.84	933.56	4575.69	2008.15	1243.44	1328.08	955.675	1726.7	1049.6	514.678	350.85	495.439	544.693	567.529	682.068	375.871	1041.73	276.908	869.123	1326.19	-1.32417	0.284385	-4.65626	3.21998e-06	9.11579e-06	Down
hsa-let-7i-5p	451722	588499	325101	560946	543436	528335	534608	448518	345508	435215	262398	165858	281817	182856	208346	299802	185177	236917	304927	165364	271644	262696	281791	138707	123158	128028	130578	310813	-1.01301	0.202769	-4.99589	5.85654e-07	1.74454e-06	Down
hsa-miR-100-3p	1143.82	436.526	1128.92	284.182	641.143	816.422	178.579	444.533	1091.69	585.264	772.147	145.503	79.7079	9.69401	7.63776	21.1865	8.8367	1.79957	6.48008	11.2885	5.99662	10.9374	8.37922	20.2081	26.7111	17.899	4.73207	292.971	-5.70716	0.377667	-15.1116	1.35731e-51	3.13727e-50	Down
hsa-miR-100-5p	500450	535951	634357	348450	259416	470866	273846	183007	521973	333313	295411	318861	700463	20624	32234.2	43068.5	50945.5	345554	78154.4	400176	68544.3	47735.7	23433.3	109977	49419.6	42456.5	22185.5	248551	-2.11723	0.398998	-5.30638	1.11822e-07	3.5449e-07	Down
hsa-miR-10399-3p	92.37	191.441	51.7555	291.065	123.1	159.274	166.31	53.5432	192.108	85.8812	37.3018	69.5417	59.5712	12.1175	17.185	123.588	33.3831	10.7974	18.5145	5.0171	36.9791	6.07633	3.35169	8.08324	0	5.26442	3.15471	68.7694	-2.64016	0.480532	-5.49424	3.92393e-08	1.29568e-07	Down
hsa-miR-10399-5p	3.93064	8.04656	8.62591	14.7499	8.33486	8.59392	4.08959	0	4.31012	0	3.10848	0	3.35612	2.4235	0	0	2.94557	0	0	0	0	0	0	0	0	0	0	2.68575	-3.50598	0.89708	-3.90821	9.29834e-05	0.000226082	Down
hsa-miR-10401-3p	367.514	1703.19	1015.7	1557.59	532.149	819.287	738.853	2828.14	2054.08	1026.6	1053.15	2430.75	977.471	613.146	327.469	494.351	270.992	172.759	409.171	341.163	525.703	262.498	697.151	520.022	841.401	417.995	686.15	877.202	-1.48596	0.279985	-5.30729	1.11269e-07	3.53351e-07	Down
hsa-miR-10523-5p	17.6879	17.4342	8.62591	24.5832	1.92343	36.6674	7.72479	5.60335	27.7079	18.2895	16.1641	6.41923	0.839031	0	0	0	0	0	0	0	0	0	0	0	0	0	0	7.02481	-5.83436	0.740493	-7.87902	3.29965e-15	1.70203e-14	Down
hsa-miR-10526-3p	3.93064	8.04656	5.3912	25.5666	7.69372	18.9066	14.0864	49.8076	35.7124	45.3262	11.8122	12.8385	9.22934	7.27051	0	0	0.981855	0	0	11.2885	6.99605	3.6458	3.35169	2.69441	4.00667	9.47596	0	11.0392	-2.40541	0.525738	-4.57531	4.75525e-06	1.31962e-05	Down
hsa-miR-10a-3p	1353.12	1588.19	831.322	1716.89	1056.6	1208.88	1231.42	678.628	1310.28	1233.35	839.291	303.844	667.869	155.104	244.408	879.238	392.742	273.535	325.855	216.99	297.832	177.429	211.156	261.358	424.707	312.707	164.045	679.881	-1.80458	0.256719	-7.02938	2.07459e-12	9.21705e-12	Down
hsa-miR-10a-5p	2.50966e+06	520259	390098	354307	1.24118e+06	609870	955761	299042	382002	785880	460147	269494	299578	130920	219403	247458	198169	438176	203050	170243	168457	310341	106674	168657	197441	345261	95340.1	447292	-1.70441	0.314393	-5.42127	5.91763e-08	1.91589e-07	Down
hsa-miR-11399	3.93064	3.01746	4.31296	0	9.61715	2.86464	0	0	9.23596	11.9279	1.86509	7.4891	5.87322	0	0	0	0.981855	0	0	1.25428	0	0	0	0	0	0	0	2.31001	-3.75259	0.907615	-4.13456	3.55632e-05	9.01922e-05	Down
hsa-miR-1185-1-3p	1803.18	2111.89	3928.02	1952.89	2152.32	1585.29	1210.97	1012.96	3751.03	2225.75	1679.2	1512.8	1052.98	38.7761	16.2302	52.9661	35.3468	12.597	19.4402	6.27138	19.9887	4.86106	18.4343	4.04162	1.33556	8.42307	14.1962	971.563	-6.85124	0.336651	-20.3512	4.53271e-92	4.59818e-90	Down
hsa-miR-1185-2-3p	357.688	536.773	971.493	468.065	417.384	382.716	199.936	261.49	1106.47	547.095	414.05	261.049	192.138	12.1175	0.95472	21.1865	10.8004	8.99787	8.33153	1.25428	3.99775	0	5.02753	0	0	1.05288	3.15471	229.379	-6.58654	0.426805	-15.4322	9.94305e-54	2.6313e-52	Down
hsa-miR-1185-5p	45.2023	45.2619	75.4767	51.1331	38.4686	78.4911	43.6223	19.6117	50.4899	31.0126	95.7413	31.0263	32.7222	0	0.95472	3.53108	1.96371	0	0	0	2.99831	1.21527	0	0	0	1.05288	0	24.0732	-5.86219	0.543644	-10.7831	4.13564e-27	3.77584e-26	Down
hsa-miR-1193	6.87861	8.71711	15.0953	14.7499	7.05258	28.0735	6.81599	19.6117	19.7034	11.1327	6.83867	3.20962	13.4245	2.4235	0	0	0	0	3.7029	0	0	0	0	0	0	0	0	6.20111	-4.58916	0.66859	-6.86393	6.69896e-12	2.87143e-11	Down
hsa-miR-1197	43.237	48.6146	91.6503	38.3498	17.952	22.9171	17.2672	15.8762	28.3236	19.0847	47.249	22.4673	33.5612	0	0	0	0	0	0	0	0	0	0	0	0	0	0	16.5389	-7.06138	0.638318	-11.0625	1.90744e-28	1.86256e-27	Down
hsa-miR-1243	0.982659	6.70547	4.31296	1.96666	0	14.3232	4.08959	1.24519	15.3933	13.5183	13.6773	2.13974	5.03419	0	0	0	0	0	0.925726	0	0	0	0	0	0	0	0	3.12275	-4.44933	0.828693	-5.36909	7.91359e-08	2.55304e-07	Down
hsa-miR-1245a	14.7399	15.7579	5.3912	2.94999	10.8994	12.6044	10.9056	8.71633	13.5461	8.74715	21.1377	1.06987	3.35612	0	0	0	0	0	0	0	2.99831	2.43053	0	0	0	0	0	5.00928	-4.27179	0.694297	-6.15268	7.61824e-10	2.87415e-09	Down
hsa-miR-1249-3p	972.832	922.672	918.66	1073.8	889.907	930.435	1045.12	3530.42	927.291	1016.26	2389.18	1417.58	1330.7	244.774	586.198	462.571	565.549	340.119	731.323	373.774	465.737	528.641	378.741	443.231	392.654	542.235	835.999	898.385	-1.43926	0.230262	-6.2505	4.09128e-10	1.57277e-09	Down
hsa-miR-1255a	15.7225	11.3993	14.0171	19.6666	10.8994	46.9801	6.81599	3.73557	17.8562	21.4703	13.6773	5.34936	16.7806	0	0	3.53108	2.94557	5.39872	0	2.50855	0	0	3.35169	1.34721	1.33556	0	4.73207	8.50077	-3.29674	0.531084	-6.20757	5.38107e-10	2.05132e-09	Down
hsa-miR-1255b-5p	11.7919	13.0757	12.9389	3.93332	7.69372	21.1983	12.2688	15.2536	13.5461	8.74715	7.46036	7.4891	5.03419	2.4235	0	7.06215	4.90928	0	16.6631	0	6.99605	6.07633	1.67584	1.34721	2.67111	1.05288	3.15471	7.20234	-1.45971	0.452298	-3.22731	0.0012496	0.0026594	Down
hsa-miR-125a-3p	2409.48	1285.44	1735.96	2193.81	1819.56	1796.13	1170.08	3531.36	1918.62	2499.3	1015.85	1504.24	2401.31	596.182	555.647	670.904	868.942	615.454	827.599	957.013	794.552	721.868	765.86	1041.39	735.892	674.899	548.92	1320.6	-1.39103	0.172343	-8.07131	6.95455e-16	3.7139e-15	Down
hsa-miR-125a-5p	467234	194947	225874	204346	449626	279875	407272	235335	222943	335149	131598	474812	528437	159871	178574	124011	217235	275790	276849	218739	193400	222169	123781	262912	179475	259995	108249	257722	-0.676639	0.214266	-3.15795	0.00158884	0.00333857	Down
hsa-miR-125b-1-3p	47983.2	23874.8	33121.3	30568.7	25670.7	34076.6	20343	50132.3	33191.6	56812	13881.9	25706.9	19446.2	1975.16	1538.05	1041.67	1259.72	1887.75	1703.34	2453.36	3051.28	1370.82	1173.09	4214.06	3495.15	1457.19	1992.2	16423	-3.96434	0.238799	-16.6011	6.83786e-62	2.54815e-60	Down
hsa-miR-125b-5p	485438	355047	302926	292878	515800	381349	517661	256228	313788	436282	245077	777276	842684	123325	139121	97870.8	150429	460948	192233	492066	180038	188281	102912	283440	147193	223400	108615	318974	-1.09253	0.266863	-4.09398	4.2403e-05	0.00010665	Down
hsa-miR-1260a	32255.8	143395	85255.3	188663	38832.1	75252.9	40180.3	149034	119748	90115.6	58041.6	35226.6	42094.2	38642.8	9430.73	11539.6	35155.3	17347.9	26669.2	19181.6	21841.7	23860.5	27405.1	34368.6	20156.2	13219	17543.4	52387.3	-1.90227	0.283871	-6.70118	2.0675e-11	8.65882e-11	Down
hsa-miR-1260b	33707.2	147965	87122.8	196326	39622	77159.6	41055.4	154308	124844	93470.5	58823.7	36051.5	43875.4	20767	3783.56	6574.86	21002.9	8555.17	14322.8	10719	10664	11907.2	13656.4	15808.1	9266.09	4918.02	9169.17	47979.4	-2.9226	0.29737	-9.82815	8.51697e-23	6.24578e-22	Down
hsa-miR-1262	60.9249	73.0896	64.6943	58.0164	75.6549	91.6685	61.3439	102.417	76.3506	91.4475	83.3074	19.2577	42.7906	9.69401	19.0944	21.1865	7.85484	17.9957	10.183	16.3056	12.9927	13.3679	1.67584	4.04162	8.01334	3.15865	11.0415	39.1692	-2.66841	0.278444	-9.58328	9.40079e-22	6.45333e-21	Down
hsa-miR-1268a	1536.88	8102.89	6853.29	12107.7	1787.51	4396.08	2416.95	13268.4	9762.41	5801.75	4073.36	3763.81	948.105	295.667	277.824	632.063	246.446	84.5799	79.6124	337.4	280.842	127.603	373.713	171.095	653.087	96.8653	397.494	2921.24	-4.31524	0.372254	-11.5922	4.5144e-31	4.79262e-30	Down
hsa-miR-1268b	1682.31	8605.13	7366.53	12755.7	1967.03	4788.53	2581.44	15284.1	10474.8	6208.89	4184.02	4066.58	1092.42	1892.76	1901.8	4350.29	859.123	554.269	198.105	2847.21	2129.8	331.768	1670.82	1259.64	6508.17	937.067	3421.29	4071.1	-1.59695	0.423405	-3.77169	0.000162146	0.00038402	Down
hsa-miR-127-3p	1.4058e+06	2.32422e+06	2.13325e+06	1.99394e+06	980736	1.57252e+06	1.44327e+06	1.42457e+06	1.99787e+06	1.70075e+06	586821	873999	1.39267e+06	36364.7	15511.3	114929	48678.4	41012.3	18649.7	17712.9	36543.4	16438.9	12532	8958.93	3922.53	12449.3	14320.8	749201	-5.74569	0.349882	-16.4218	1.33589e-60	4.60253e-59	Down
hsa-miR-127-5p	804.798	594.775	1039.42	423.815	517.403	592.407	545.734	572.476	682.23	634.566	595.586	761.749	912.866	48.4701	7.63776	77.6837	47.1291	30.5927	14.8116	13.797	27.9842	17.0137	10.0551	2.69441	5.34223	11.5817	12.6189	333.527	-4.90281	0.318491	-15.3939	1.79956e-53	4.56389e-52	Down
hsa-miR-1270	302.659	342.314	387.088	425.781	332.753	305.371	374.879	254.641	249.371	547.095	420.267	437.578	326.383	213.268	182.352	165.961	171.825	300.529	378.622	296.009	192.891	356.073	330.141	216.9	208.347	212.683	228.717	302.241	-0.54918	0.161929	-3.39149	0.000695136	0.00153299	Down
hsa-miR-1272	2.94798	6.03492	3.23472	1.96666	10.8994	1.14586	3.6352	0	6.15731	0	3.10848	1.06987	0	0	0	0	0	0	0	0	0	0	0	0	0	0	0	1.4889	-3.60531	1.00356	-3.59251	0.000327506	0.000742889	Down
hsa-miR-128-1-5p	1398.32	1072.2	1742.43	1293.08	1017.49	1031.27	1058.75	2118.38	1571.96	2135.9	1221.01	829.151	333.934	230.233	273.05	222.458	235.645	226.746	525.812	247.092	301.83	261.282	186.019	379.912	463.438	301.125	291.811	776.679	-2.12493	0.220057	-9.65627	4.62416e-22	3.19838e-21	Down
hsa-miR-1285-3p	253.526	413.057	646.943	298.932	284.026	364.382	238.105	339.937	517.83	399.188	1025.8	827.011	563.829	283.55	147.027	134.181	189.498	161.962	249.02	198.176	234.868	199.304	194.398	202.081	141.569	156.88	320.203	332.788	-1.23964	0.222182	-5.57936	2.41399e-08	8.14779e-08	Down
hsa-miR-129-1-3p	0	6.3702	1.07824	0.983329	22.44	15.4691	15.4496	0.622595	1.23146	4.77118	10.5688	3.20962	13.4245	0	3.81888	0	0	0	1.85145	0	0.999436	0	1.67584	1.34721	0	0	1.57736	3.95884	-3.03337	0.770379	-3.93751	8.23331e-05	0.000200721	Down
hsa-miR-129-2-3p	803.815	305.434	71.1638	173.066	620.627	325.996	386.239	217.908	183.488	289.451	373.018	533.866	253.387	7.27051	8.59248	3.53108	0.981855	7.19829	0	0	7.99549	6.07633	1.67584	0	1.33556	4.21154	6.30943	170.098	-6.49375	0.41507	-15.645	3.59568e-55	1.01011e-53	Down
hsa-miR-129-5p	1091.73	1584.84	312.689	1093.46	1110.46	1169.92	772.479	1087.36	927.907	1483.04	310.848	5093.66	1045.43	12.1175	18.1397	31.7797	9.81855	10.7974	4.62863	8.77993	14.9915	20.6595	10.0551	20.2081	6.67779	4.21154	18.9283	639.838	-6.6242	0.357907	-18.5082	1.77418e-76	1.11712e-74	Down
hsa-miR-1292-3p	18.6705	20.4517	39.8948	29.4999	19.2343	20.0525	14.9952	75.6453	41.8697	36.579	14.299	47.0744	22.6538	9.69401	5.72832	0	6.87299	0	8.33153	5.0171	3.99775	8.50686	6.70337	10.7777	13.3556	7.37019	7.88678	18.3393	-2.15552	0.331961	-6.49329	8.3984e-11	3.37786e-10	Down
hsa-miR-1293	129.711	89.8533	75.4767	88.4996	53.2149	85.3663	38.1695	117.982	65.2675	102.58	73.9819	105.917	101.523	0	0	0	0	0	3.7029	0	0	1.21527	0	0	1.33556	0	1.57736	42.0509	-6.99933	0.556944	-12.5674	3.19114e-36	4.44811e-35	Down
hsa-miR-1294	104.162	139.474	218.883	127.833	73.7315	162.712	94.0607	79.6921	151.47	120.075	29.8414	59.9128	121.659	24.235	2.86416	17.6554	7.85484	12.597	9.25726	5.0171	14.9915	9.72213	11.7309	4.04162	6.67779	3.15865	17.3509	60.3948	-3.52275	0.310691	-11.3384	8.46326e-30	8.63347e-29	Down
hsa-miR-1296-5p	9684.1	9893.25	10683.2	10401.7	8277.8	8804.76	7805.22	10439.7	12711.8	11688.6	18396.6	16979.9	16393.8	6795.5	6920.77	4982.35	5965.75	3732.31	5203.5	5666.82	3072.27	6468.86	5721.33	2036.98	2720.53	4274.71	10199.2	8367.45	-1.1516	0.209261	-5.50318	3.72994e-08	1.23609e-07	Down
hsa-miR-1298-5p	0	9.05238	2.15648	14.7499	7.69372	0	8.63359	0	8.62023	3.97598	5.59527	16.0481	0	2.4235	0	0	0.981855	0	0	0	1.99887	0	0	0	0	0	0	3.03444	-3.69429	0.948565	-3.89462	9.83544e-05	0.000237874	Down
hsa-miR-1304-3p	1933.87	4040.38	1696.07	995.129	869.39	1654.62	4015.53	2379.25	1467.9	1180.87	1097.92	516.748	966.564	38.7761	42.9624	91.808	30.4375	39.5906	142.562	31.3569	48.9724	26.7359	62.0062	56.5827	48.0801	36.8509	72.5584	873.463	-5.00244	0.302526	-16.5355	2.03513e-61	7.43228e-60	Down
hsa-miR-1304-5p	5.89595	47.6088	7.54767	21.6332	11.5406	21.1983	35.4432	27.7055	33.8652	34.9886	34.1933	21.3974	18.4587	9.69401	7.63776	17.6554	0.981855	1.79957	3.7029	1.25428	10.9938	4.86106	8.37922	5.38883	4.00667	2.10577	9.46414	15.163	-2.09817	0.375205	-5.59207	2.24381e-08	7.60149e-08	Down
hsa-miR-130a-3p	15274.5	11101.6	9340.78	11267	17805.8	11327.4	11686.2	9284.76	10596.7	7050.21	21074.3	7352.16	13732.4	2270.82	3099.98	4028.96	5606.39	3356.2	1435.8	3538.31	2643.51	2582.44	2555.66	2253.88	2092.82	2250.01	2192.53	7288.93	-2.08215	0.197941	-10.5191	7.05737e-26	6.16591e-25	Down
hsa-miR-130a-5p	1.96532	17.0989	17.2518	8.84996	10.8994	10.8856	12.7232	23.036	5.54158	12.7231	14.299	8.55898	6.71225	0	1.90944	10.5932	1.96371	3.59915	0	1.25428	0	3.6458	3.35169	1.34721	0	5.26442	3.15471	6.91218	-2.37863	0.460444	-5.16596	2.39213e-07	7.3289e-07	Down
hsa-miR-130b-3p	5624.74	4646.22	5329.74	4778.98	3062.74	6321.69	3607.02	4058.7	5883.92	4195.45	6697.54	2683.24	3386.33	167.222	203.355	391.949	345.613	197.953	235.134	183.124	154.913	269.789	281.542	142.804	224.374	117.923	85.1772	2343.6	-4.43974	0.205908	-21.5618	4.1072e-103	6.81794e-101	Down
hsa-miR-130b-5p	1454.34	1362.22	2503.67	1246.86	853.362	1770.35	1164.17	1227.76	1587.35	1568.13	1670.5	1611.23	2180.64	213.268	96.4267	105.932	217.972	161.962	250.872	71.4937	113.936	212.672	164.233	84.8741	82.8045	76.8605	85.1772	819.965	-3.4875	0.219878	-15.8611	1.17802e-56	3.46947e-55	Down
hsa-miR-132-3p	7155.72	8861.61	8064.15	6200.87	8273.31	8793.87	5674.09	9577.07	11825.7	7400.89	7208.57	5252	6830.55	836.109	617.704	2136.3	1153.68	897.987	398.988	333.637	834.529	512.842	353.603	189.956	228.38	243.216	247.645	4077.89	-3.60231	0.299006	-12.0476	1.99592e-33	2.38206e-32	Down
hsa-miR-132-5p	557.168	479.106	434.53	514.281	553.948	444.592	407.596	432.081	701.318	385.67	335.095	439.717	868.397	46.0466	62.0568	250.706	120.768	84.5799	33.3261	45.1539	102.942	52.2564	35.1927	32.333	26.7111	25.2692	17.3509	277.34	-2.94197	0.303834	-9.68279	3.56841e-22	2.52555e-21	Down
hsa-miR-134-3p	173.931	232.009	244.76	179.949	67.32	189.639	122.233	135.726	190.261	171.762	183.401	148.712	228.216	4.84701	1.90944	21.1865	12.7641	1.79957	5.55435	2.50855	0.999436	3.6458	5.02753	5.38883	1.33556	7.37019	1.57736	86.8087	-5.14028	0.312519	-16.4479	8.67915e-61	3.10748e-59	Down
hsa-miR-134-5p	11459.8	15463.5	16740.7	15089.2	5690.15	17057.2	9787.31	27122.1	13399.5	19620.7	3204.23	11980.4	12734	230.233	129.842	1144.07	254.301	273.535	403.616	131.699	487.725	168.922	122.337	95.6517	26.7111	106.341	212.943	6782.84	-5.67772	0.372117	-15.2579	1.45852e-52	3.50427e-51	Down
hsa-miR-136-3p	746.821	892.163	2299.88	638.18	659.736	934.445	502.566	610.143	1091.69	675.121	1219.77	350.918	508.453	26.6585	65.8757	98.8701	47.1291	19.7953	6.48008	13.797	40.9769	3.6458	8.37922	10.7777	21.3689	25.2692	14.1962	427.152	-4.92302	0.366644	-13.4272	4.1869e-41	6.82614e-40	Down
hsa-miR-136-5p	70.7515	63.3667	166.049	74.733	98.7361	68.1784	100.422	39.2235	89.281	34.1934	126.826	51.3539	75.5128	12.1175	15.2755	21.1865	9.81855	8.99787	0.925726	2.50855	11.9932	3.6458	1.67584	1.34721	2.67111	8.42307	3.15471	43.0507	-3.53252	0.347372	-10.1693	2.71945e-24	2.17794e-23	Down
hsa-miR-137-3p	30.4624	1.34109	24.7995	0	0.641143	2.29171	0	11.518	6.15731	3.18078	12.4339	5.34936	9.22934	0	0	0	0	0	0	0	0	0	0	0	0	0	0	3.97795	-5.00149	0.937065	-5.3374	9.42898e-08	3.01002e-07	Down
hsa-miR-137-5p	183.757	8.71711	31.2689	3.93332	8.33486	17.7608	3.1808	78.1357	17.2405	60.4349	8.08206	147.642	46.1467	0	0	0	0	0	0	1.25428	0	0	0	0	0	0	0	22.8107	-7.31962	0.807806	-9.06111	1.2913e-19	8.15888e-19	Down
hsa-miR-138-1-3p	173.931	119.357	339.645	39.3332	13.464	1111.48	196.301	146.621	157.627	505.745	322.039	219.324	233.251	0	0	3.53108	1.96371	1.79957	0	0	0	0	15.0826	0	0	0	0	133.352	-7.59187	0.777241	-9.76771	1.54908e-22	1.12247e-21	Down
hsa-miR-138-5p	4289.31	2325.46	7828.02	1166.23	351.347	28145.7	4619.42	3337.11	4270.71	10446.5	46078.3	26743.6	14730	9.69401	8.59248	14.1243	3.92742	37.791	24.0689	8.77993	19.9887	10.9374	524.539	10.7777	4.00667	10.5288	34.7018	5742.75	-7.84815	0.712562	-11.014	3.27192e-28	3.12803e-27	Down
hsa-miR-140-3p	44075.2	42015.5	39005.3	40265.4	51528.7	35843.5	35809.4	43214.3	34599.8	29146.3	21222.9	31586.9	35935.7	20071.5	20478.7	37694.2	29364.3	23286.5	22254.4	18844.2	28256.1	19883	18459.4	21403.1	17921.8	15679.5	18606.5	29498.2	-0.740264	0.146643	-5.04807	4.46301e-07	1.34702e-06	Down
hsa-miR-146b-5p	20254.6	31559.3	7852.81	10362.3	65230.6	30383.5	23663.3	9894.59	36375.5	13595.5	13786.1	2681.1	11130.6	6087.84	4388.85	9915.26	2822.83	3100.66	1167.34	1014.71	7052.02	1821.68	1203.26	494.425	510.183	1471.93	728.739	11798.1	-2.83505	0.437981	-6.473	9.6075e-11	3.85567e-10	Down
hsa-miR-148b-3p	26192.8	20312.2	32625.4	11684.9	21870	21091.8	17418.9	13782.4	17765.1	19673.1	12955.5	13568.1	18025.7	19320.2	8764.33	17690.7	8749.31	9719.49	11053.2	5200.23	11793.3	12138.1	11196.3	7603.64	6976.95	9136.93	6915.13	14563.8	-0.862893	0.198	-4.35804	1.31233e-05	3.51364e-05	Down
hsa-miR-148b-5p	958.093	457.313	952.085	411.031	739.879	529.385	525.286	369.199	528.297	527.215	1070.56	284.586	570.541	172.069	349.428	197.74	446.744	453.492	236.986	347.434	346.804	641.661	365.334	412.245	459.432	484.327	249.222	484.681	-0.721704	0.220041	-3.27987	0.00103856	0.00223369	Down
hsa-miR-149-5p	7912.37	10609.7	6438.17	5964.87	5543.32	7120.92	5988.53	15733.3	10306.1	9306.97	7691.01	15609.4	14438.9	2551.95	2683.72	5268.37	2317.18	2855.92	4819.33	1679.48	4022.73	1646.69	3029.92	4615.53	2313.18	3991.48	5298.34	6287.31	-1.48821	0.22372	-6.65212	2.88897e-11	1.19892e-10	Down
hsa-miR-151a-3p	118337	113016	115156	90061.1	108120	132509	85249.9	72629.1	93727.2	98825.4	59373.9	51855.6	61307.1	16121.1	18506.3	31497.2	22858.6	16520.1	22109.1	14381.5	11628.4	16513	14888.2	12518.3	14426.7	13657	10950	53212.7	-2.44987	0.179049	-13.6827	1.28784e-42	2.19775e-41	Down
hsa-miR-151a-5p	100177	153824	200538	149773	90274.3	134876	85686.1	72505.8	126695	101727	86968.5	94700.8	119900	21108.7	18960.7	37623.6	37018.9	22280.5	27070.1	26252	30701.7	14379	17430.4	22144	21352.9	16434.5	18507.1	68478.2	-2.30273	0.17999	-12.7936	1.77927e-37	2.57853e-36	Down
hsa-miR-151b	1949.6	3581.39	4508.12	3995.27	2059.99	2767.24	1917.57	1417.96	3122.37	2005.48	1623.87	1620.86	2028.78	823.991	617.704	2238.7	1513.04	761.219	975.715	933.181	1200.32	376.733	527.891	743.659	698.496	417.995	613.592	1668.18	-1.49802	0.251864	-5.94774	2.71868e-09	9.86941e-09	Down
hsa-miR-152-5p	987.572	660.153	2401.24	661.78	1024.55	1033.56	1009.22	744.001	1047.97	882.667	890.892	175.459	295.339	147.834	176.623	169.492	161.024	172.759	190.699	161.802	178.899	236.977	167.584	257.317	225.709	217.947	146.694	534.288	-2.28299	0.248249	-9.19636	3.70271e-20	2.3891e-19	Down
hsa-miR-154-3p	5.89595	12.7404	24.7995	9.83329	7.69372	0	4.54399	19.3004	23.3978	5.56637	17.4075	14.9782	6.71225	0	0	0	0	1.79957	0	0	0.999436	0	0	0	0	0	0	5.7655	-5.10846	0.729584	-7.00188	2.52558e-12	1.10858e-11	Down
hsa-miR-154-5p	324.277	385.9	513.242	306.799	287.873	309.954	225.382	309.741	369.439	227.426	491.141	146.572	297.856	26.6585	10.5019	35.3108	33.3831	30.5927	7.4058	7.52566	8.99493	7.2916	1.67584	0	0	9.47596	3.15471	162.132	-4.69876	0.378189	-12.4244	1.92773e-35	2.55075e-34	Down
hsa-miR-155-5p	63291.1	35180.6	19887	30813.6	42253.3	52480.2	41510.7	40133.7	35632.3	49334	38729.8	27781.4	18037.5	1192.36	2139.53	4304.38	1695.66	1565.63	726.695	411.403	2504.59	1808.32	790.998	208.817	216.36	548.553	466.897	19023.9	-4.84352	0.353788	-13.6904	1.15796e-42	2.01375e-41	Down
hsa-miR-15b-3p	646.59	764.088	339.645	539.848	439.824	719.598	525.286	309.43	975.318	380.104	93.8762	66.3321	166.967	7.27051	12.4114	98.8701	2.94557	8.99787	9.25726	3.76283	38.978	0	0	14.8193	9.3489	4.21154	7.88678	229.099	-4.953	0.507138	-9.76656	1.56678e-22	1.1308e-21	Down
hsa-miR-15b-5p	42098.1	18674.4	21453.7	17561.3	20449.9	25202.5	24690.2	14620.1	19845	26387.8	34249.9	16129.4	26008.3	6235.67	9528.11	3146.19	10854.4	12586.2	9565.52	5752.11	7122.98	14984.2	5981.09	5534.33	4735.89	8616.8	4170.53	15414.2	-1.60487	0.220863	-7.26635	3.69341e-13	1.72045e-12	Down
hsa-miR-16-1-3p	0.982659	0.670547	2.15648	0.983329	1.28229	2.29171	2.7264	4.04687	8.0045	0	4.35188	0	5.03419	2.4235	0	3.53108	0	0	0	0	0	0	0	0	0	1.05288	1.57736	1.5228	-2.49124	0.833675	-2.98826	0.00280567	0.0056672	Down
hsa-miR-16-2-3p	370.462	257.825	286.812	229.116	151.31	330.006	219.475	138.839	267.227	236.173	299.036	177.599	221.504	38.7761	48.6907	60.0283	71.6754	50.388	23.1431	26.3398	58.9667	21.8748	45.2478	53.8883	42.7378	45.274	39.4339	141.18	-2.45894	0.197203	-12.469	1.1014e-35	1.47879e-34	Down
hsa-miR-16-5p	73665	43634.8	42108.5	44658.9	50207.3	53900.5	51773.4	27599.6	47547.4	37876	64805.1	19233.1	32160.1	13205.7	16889	17542.4	28515	22253.5	11521.6	15501.6	11146.7	13854	12666	11992.8	14993	15348.9	6661.18	29676.3	-1.58092	0.202042	-7.82468	5.08956e-15	2.59596e-14	Down
hsa-miR-17-3p	504.104	894.174	914.347	845.663	703.334	697.253	642.066	305.694	987.632	669.555	2191.48	1600.53	936.358	525.9	421.986	367.232	865.015	579.463	335.113	465.336	376.787	465.447	527.891	343.538	551.585	330.606	231.871	677.036	-1.003	0.238647	-4.20285	2.6357e-05	6.83634e-05	Down
hsa-miR-17-5p	4831.73	5270.5	4774.44	4163.41	4697.02	6902.64	4387.68	3023.94	5380.87	5724.62	10017.4	5475.61	3613.71	2467.13	1918.03	1154.66	2585.23	1590.82	1624.65	2360.55	1453.18	2059.88	1764.66	806.977	1427.71	1119.22	580.467	3376.92	-1.68167	0.211423	-7.95404	1.80533e-15	9.41867e-15	Down
hsa-miR-181a-3p	6245.78	2040.14	5390.12	1026.6	1543.23	2255.04	694.777	2460.49	2228.33	2632.89	1732.67	788.496	1274.49	203.574	373.296	557.91	495.837	417.501	406.394	275.941	369.791	356.073	479.291	390.69	695.825	435.894	283.924	1335.37	-2.50734	0.282229	-8.88406	6.4462e-19	3.96322e-18	Down
hsa-miR-181b-3p	35.3757	21.1222	29.1125	7.86663	6.41143	12.0315	4.08959	9.33892	10.4674	18.2895	11.1905	4.27949	2.51709	0	1.90944	3.53108	1.96371	0	0	1.25428	0.999436	0	0	0	1.33556	0	1.57736	6.83938	-3.95335	0.623332	-6.34229	2.26382e-10	8.7765e-10	Down
hsa-miR-182-5p	844.104	198.482	499.225	174.049	2329.91	210.837	688.869	266.782	198.881	132.798	279.764	421.53	317.154	237.503	150.846	282.486	255.282	224.947	60.1722	67.7309	122.931	106.943	118.985	70.0548	26.7111	38.9567	107.26	312.341	-1.92272	0.401399	-4.79005	1.66736e-06	4.79465e-06	Down
hsa-miR-183-3p	4.9133	2.34691	5.3912	1.96666	14.7463	5.72928	2.272	3.42427	0	0	1.86509	3.20962	1.67806	0	0	3.53108	2.94557	0	0	0	1.99887	0	0	0	0	1.05288	0	2.11374	-2.46613	0.810209	-3.04382	0.00233593	0.00476581	Down
hsa-miR-183-5p	202.428	45.5972	162.814	68.833	650.119	32.084	342.617	143.197	31.4023	38.9646	54.0876	66.3321	78.0299	77.5521	40.0982	56.4972	83.4577	120.571	20.366	43.8997	52.9701	41.3191	60.3304	25.5969	20.0334	21.0577	44.166	97.2008	-1.55057	0.415783	-3.72928	0.000192026	0.000447815	Down
hsa-miR-184	45.2023	60.0139	16.1736	66.8664	196.19	50.9906	53.6191	54.477	76.3506	89.0619	1.86509	93.0789	52.0199	24.235	6.68304	38.8418	14.7278	26.9936	13.8859	5.0171	8.99493	12.1527	43.5719	22.9025	14.6911	15.7933	1.57736	40.9621	-1.92107	0.410239	-4.6828	2.82988e-06	8.02386e-06	Down
hsa-miR-18a-3p	341.965	205.187	242.604	316.632	440.465	258.963	451.219	315.967	397.146	407.935	917.625	738.212	315.476	375.643	340.835	165.961	271.974	349.117	233.283	188.141	230.87	303.817	232.942	191.303	169.616	237.952	182.973	326.808	-0.728705	0.215972	-3.37408	0.000740642	0.00163138	Down
hsa-miR-18a-5p	166.069	108.629	135.858	88.4996	186.573	140.94	146.771	263.98	105.29	89.0619	523.469	204.346	99.8447	79.9756	62.0568	95.3391	64.8025	37.791	7.4058	52.6796	47.9729	51.0412	30.1652	17.5137	54.7578	30.5336	18.9283	107.789	-1.92047	0.314461	-6.10717	1.01416e-09	3.79477e-09	Down
hsa-miR-1908-3p	173.931	247.432	245.838	346.132	57.0618	275.578	168.128	200.787	422.391	194.823	266.086	3.20962	3.35612	53.3171	26.7322	60.0283	46.1472	39.5906	0	81.5279	30.9825	46.1801	100.551	9.43045	101.502	78.9663	80.4452	124.45	-1.89578	0.495937	-3.82262	0.00013204	0.000315976	Down
hsa-miR-1909-3p	3.93064	6.03492	9.70415	10.8166	5.77029	2.86464	5.90719	17.4327	27.0922	17.4943	3.73018	4.27949	6.71225	7.27051	0.95472	0	2.94557	1.79957	3.7029	7.52566	1.99887	2.43053	1.67584	5.38883	1.33556	1.05288	1.57736	5.97883	-1.73325	0.467798	-3.70512	0.000211288	0.00048961	Down
hsa-miR-191-3p	180.809	299.734	249.073	340.232	131.434	296.204	250.374	192.382	368.207	345.91	248.679	363.757	255.065	130.869	97.3815	105.932	183.607	131.369	200.882	110.376	113.936	128.818	189.37	191.303	120.2	158.985	66.249	201.894	-0.970077	0.18503	-5.24282	1.58142e-07	4.92776e-07	Down
hsa-miR-191-5p	1.38436e+06	1.15528e+06	1.04582e+06	849749	1.00731e+06	1.22015e+06	1.08422e+06	753036	1.08945e+06	1.33501e+06	782433	308682	686394	402144	628565	526551	823479	768277	625870	435552	456739	912125	715533	414587	616060	701838	303638	778994	-0.715402	0.199104	-3.5931	0.000326768	0.000742137	Down
hsa-miR-1910-3p	13.7572	7.04074	19.4083	21.6332	2.56457	33.8027	11.36	2.49038	4.92585	15.1087	11.1905	20.3276	7.55128	2.4235	3.81888	0	1.96371	0	7.4058	0	10.9938	1.21527	5.02753	0	1.33556	1.05288	1.57736	7.70279	-2.20049	0.52095	-4.22401	2.39999e-05	6.26949e-05	Down
hsa-miR-1910-5p	761.561	457.648	1452.39	1011.85	343.653	884.601	380.332	1505.12	1028.27	1065.56	701.274	1197.19	354.071	53.3171	64.921	52.9661	39.2742	37.791	77.7609	50.171	90.9487	47.3954	100.551	133.374	118.865	76.8605	157.736	453.535	-3.44165	0.271631	-12.6703	8.6388e-37	1.21342e-35	Down
hsa-miR-1911-5p	0	5.0291	0	5.89997	3.20572	3.43757	4.08959	0	0.615731	0	16.1641	5.34936	4.19515	2.4235	0	0	0	0	0	0	0	0	0	0	0	0	1.57736	1.92545	-3.44229	0.98956	-3.47861	0.00050402	0.00113064	Down
hsa-miR-1913	48.1503	43.5855	76.555	54.0831	37.8275	67.6055	67.7055	145.376	86.2023	69.182	60.9263	83.45	96.4885	4.84701	2.86416	0	5.89113	3.59915	2.77718	2.50855	6.99605	6.07633	5.02753	2.69441	4.00667	3.15865	9.46414	36.9277	-4.03973	0.308107	-13.1115	2.83131e-39	4.30831e-38	Down
hsa-miR-192-5p	1824.8	1796.73	2174.81	1488.76	2649.2	1869.46	1594.03	730.926	1601.52	1498.94	2391.05	564.892	630.951	499.242	884.071	1126.41	1143.86	624.452	492.486	492.93	560.684	610.064	522.863	299.08	459.432	295.86	228.717	1076.16	-1.44497	0.261664	-5.52223	3.34721e-08	1.11533e-07	Down
hsa-miR-194-3p	19.6532	7.37602	6.46943	24.5832	34.6217	9.16685	13.632	41.0913	10.4674	21.4703	2.48679	12.8385	24.3319	4.84701	13.3661	7.06215	5.89113	12.597	5.55435	1.25428	13.9921	8.50686	3.35169	1.34721	6.67779	2.10577	3.15471	11.774	-1.44454	0.411472	-3.51067	0.000446977	0.00100391	Down
hsa-miR-196a-5p	1219.48	44.9266	590.875	28.5165	50.0092	45.8342	14.9952	510.528	19.0877	38.1694	31.7065	21.3974	310.441	53.3171	26.7322	28.2486	74.621	46.7889	10.183	28.8483	27.9842	156.769	23.4618	5.38883	16.0267	57.9086	25.2377	129.907	-2.43563	0.581989	-4.18501	2.85154e-05	7.35439e-05	Down
hsa-miR-199a-3p	94207.5	244666	193461	203194	224257	241994	265741	68005.7	215070	200881	156126	108077	119261	68628.8	33607.1	94682.3	54056	54753.8	94769.3	36607.3	83538.9	38799.8	35227.9	37894.3	25193.9	27022.3	27748.9	112869	-1.8193	0.249096	-7.30361	2.8015e-13	1.31505e-12	Down
hsa-miR-199a-5p	24910.4	21235.2	37561.5	16786.4	38057	29498.9	35621.7	12261.4	22197.1	23694.5	25352.8	28552.7	28511.1	4027.86	3602.16	8432.21	4403.62	7833.54	6193.1	8302.05	5898.67	4946.13	3019.87	6133.84	3240.06	4116.78	3875.56	15491.3	-2.32441	0.197231	-11.7852	4.65206e-32	5.24362e-31	Down
hsa-miR-199b-3p	92991	244180	192871	202693	222895	240764	264427	67848.2	214456	199771	155503	107052	118850	67770.8	32038.5	94159.7	52702.1	52455.8	92208.7	35142.3	82109.7	35744.6	34012.9	35854.6	24625	25092.3	26994.9	111675	-1.85716	0.252859	-7.34464	2.06307e-13	9.73427e-13	Down
hsa-miR-199b-5p	1011.16	1098.69	1438.37	1197.69	4061.64	2629.74	3619.75	277.677	1795.47	1193.59	2458.81	965.025	2318.24	210.845	147.982	607.345	219.936	552.469	299.009	198.176	563.682	145.832	85.468	148.193	64.1067	189.519	70.981	1021.09	-2.8899	0.360131	-8.02459	1.01869e-15	5.37608e-15	Down
hsa-miR-20a-5p	3542.49	3492.21	2968.39	2485.86	3178.15	5669.69	2955.41	1684.43	3288.62	4030.05	6354.36	2797.72	1945.71	1497.73	1178.12	642.656	1724.14	1401.87	1332.12	1654.39	880.503	1262.66	1335.65	444.578	1068.45	973.918	301.275	2225.6	-1.6063	0.239852	-6.69705	2.12672e-11	8.88647e-11	Down
hsa-miR-21-3p	108723	211852	483651	191233	217868	135385	82620.3	105238	343598	134916	223696	83429.7	66034.2	19371.1	9266.51	16165.3	9051.72	4234.4	3232.63	8778.68	10650	6361.92	3522.62	4235.62	2896.82	4353.68	7063.4	92497.3	-4.55817	0.3228	-14.1207	2.83017e-45	5.16789e-44	Down
hsa-miR-21-5p	258349	105273	199201	83243.7	304319	182169	134217	61137.9	110186	136639	226060	95395.1	122719	12197.5	9774.43	19368	6954.48	6897.76	5011.88	7421.55	6627.26	5704.46	2569.07	4659.99	8208.33	7865.04	4036.45	78748.3	-4.34103	0.269231	-16.1239	1.73452e-58	5.36819e-57	Down
hsa-miR-210-3p	32192.9	13953.1	27388.3	14014.4	22704.2	20214	11401.3	17309.7	19177.6	13046	33582.2	42110.2	35463.3	3119.05	2345.75	2153.96	3680.98	2125.3	3065.08	2575.03	2460.61	3220.46	4414.17	2672.86	2887.47	2663.8	2608.95	12687.1	-3.02615	0.19833	-15.2581	1.45353e-52	3.50427e-51	Down
hsa-miR-210-5p	3272.25	1359.2	2001.21	1953.87	1781.74	2178.27	1121.46	2792.34	2262.2	2750.58	2231.89	7935.24	6111.5	242.35	338.926	229.52	388.815	260.938	460.086	283.466	368.792	315.969	251.377	909.365	570.283	465.375	503.177	1605.19	-2.8612	0.275694	-10.3781	3.11766e-25	2.62343e-24	Down
hsa-miR-2116-3p	305.607	331.25	239.369	443.481	164.774	402.195	277.638	242.189	357.74	384.08	269.816	404.412	491.672	4.84701	8.59248	24.7175	10.8004	5.39872	5.55435	6.27138	14.9915	7.2916	1.67584	6.73604	2.67111	2.10577	11.0415	163.96	-5.44094	0.265984	-20.4559	5.32807e-93	5.72298e-91	Down
hsa-miR-2116-5p	14.7399	48.6146	39.8948	41.2998	21.1577	30.3652	16.8128	19.923	39.4068	37.3742	47.8707	18.1878	18.4587	2.4235	0	0	3.92742	5.39872	6.48008	6.27138	0	0	0	0	0	0	1.57736	15.5624	-3.97128	0.466646	-8.51026	1.73545e-17	1.00922e-16	Down
hsa-miR-212-3p	636.763	1178.82	1233.51	906.629	1012.37	1133.82	687.506	1644.9	2041.76	1202.34	1423.06	1159.74	1407.89	293.244	139.389	233.051	263.137	161.962	83.3153	77.7651	223.874	108.159	56.9787	25.5969	17.3622	37.9038	34.7018	645.391	-3.27003	0.3398	-9.6234	6.36934e-22	4.38884e-21	Down
hsa-miR-212-5p	630.867	466.365	520.789	399.232	746.932	524.229	516.198	327.796	714.864	620.253	178.427	608.757	1157.02	21.8115	47.736	77.6837	51.0565	124.171	72.2066	70.2395	61.9651	27.9511	10.0551	35.0274	5.34223	5.26442	12.6189	297.587	-3.68488	0.360302	-10.2272	1.49801e-24	1.21034e-23	Down
hsa-miR-214-3p	19566.7	41033.1	40471.7	56923.9	38085.8	48452.5	48947.4	43973.6	41468.2	45140.9	34825.6	100168	59757.5	23689.7	12109.7	21560.8	22181.1	16799	25160.3	25623.6	30510.8	18873.1	12198.5	20701.2	18497.5	15901.7	32643.4	33898.7	-1.16863	0.197882	-5.90568	3.51205e-09	1.2624e-08	Down
hsa-miR-214-5p	2842.83	5295.98	5437.56	5062.18	4566.86	5232.55	5909.92	2129.27	4058.9	3513.18	5400.06	5795.5	5183.53	1158.43	764.731	1592.52	1608.28	1121.13	1152.53	1093.73	1166.34	1041.48	876.466	994.239	1072.45	993.923	1377.03	2831.17	-2.02377	0.157306	-12.8652	7.06713e-38	1.03237e-36	Down
hsa-miR-218-1-3p	14.7399	47.9441	78.7114	77.683	92.3246	72.7618	22.72	35.4879	104.059	83.4956	160.398	79.1705	23.4929	26.6585	3.81888	24.7175	35.3468	5.39872	4.62863	7.52566	37.9786	8.50686	45.2478	20.2081	4.00667	26.3221	15.7736	42.9306	-1.8636	0.391297	-4.76263	1.91089e-06	5.48628e-06	Down
hsa-miR-218-5p	736.994	1139.59	1449.15	619.497	604.598	1197.42	740.671	590.531	1029.5	788.834	1296.86	437.578	140.118	113.905	66.8304	268.362	157.097	178.158	90.7211	111.631	163.908	131.249	202.777	87.5685	228.38	161.091	123.034	476.15	-2.4822	0.262337	-9.46189	3.02421e-21	2.03772e-20	Down
hsa-miR-219a-1-3p	37.341	54.9848	109.98	100.3	60.9086	80.7828	69.9775	59.1465	70.1933	62.0253	33.5716	44.9346	46.9857	26.6585	21.9586	10.5932	12.7641	7.19829	7.4058	21.3227	19.9887	13.3679	16.7584	12.1249	20.0334	17.899	6.30943	38.7228	-2.05366	0.241536	-8.50248	1.8559e-17	1.07583e-16	Down
hsa-miR-221-3p	593456	807337	611959	610650	398366	886518	579450	638618	640303	820462	529442	572113	612802	11865.5	9076.53	34131.4	23991.6	13466.2	21222.3	6829.53	15875	15748.6	13800.6	4661.34	5843.06	6309.93	3730.45	314371	-5.58273	0.269746	-20.6962	3.74847e-95	4.56314e-93	Down
hsa-miR-221-5p	46377.6	6382.6	6764.87	4051.32	16361.3	13824.2	15865.4	4807.05	7083.37	21574.5	14021.1	13140.2	15928.2	24.235	59.1927	81.2147	76.5847	442.695	209.214	153.022	80.9543	134.895	58.6545	82.1797	24.04	70.5432	12.6189	6951.54	-7.05238	0.40756	-17.3039	4.39668e-67	1.82462e-65	Down
hsa-miR-222-3p	820619	607979	515282	477929	512733	665062	591580	545456	531653	698673	486263	618400	533505	6003.02	5610.89	12588.3	11776.4	7120.91	9434.07	4487.8	7469.79	9316.23	6163.75	3091.84	3983.97	4885.38	2375.5	285165	-6.4405	0.211032	-30.5191	1.45201e-204	1.32568e-201	Down
hsa-miR-222-5p	119.884	188.424	208.1	196.666	85.9132	171.878	70.8863	66.6176	188.414	217.088	108.175	124.105	73.8347	0	0.95472	14.1243	0.981855	0	2.77718	1.25428	3.99775	0	1.67584	0	0	0	0	68.3612	-6.61956	0.466526	-14.1891	1.07082e-45	1.99522e-44	Down
hsa-miR-2276-3p	4.9133	10.0582	20.4865	12.7833	7.69372	17.1878	9.99679	3.73557	27.7079	12.7231	18.6509	29.9564	13.4245	4.84701	2.86416	0	2.94557	5.39872	8.33153	0	1.99887	2.43053	1.67584	2.69441	0	1.05288	0	8.27991	-2.50594	0.456497	-5.4895	4.03069e-08	1.32613e-07	Down
hsa-miR-2277-5p	788.093	695.022	739.672	761.097	699.487	602.147	879.263	616.058	649.596	741.918	867.889	562.753	985.861	540.441	458.266	201.271	494.855	491.283	744.283	431.471	473.733	528.641	519.511	347.58	555.592	479.062	947.991	622.327	-0.514849	0.163992	-3.13947	0.00169253	0.00353206	Down
hsa-miR-2355-3p	183.757	236.703	164.971	237.966	112.841	219.431	193.574	108.643	94.2068	151.882	369.91	156.201	166.967	19.388	11.4566	28.2486	20.619	17.9957	37.9547	7.52566	28.9837	19.4443	16.7584	2.69441	10.6845	14.7404	3.15471	97.6556	-3.43489	0.285612	-12.0265	2.58009e-33	3.05924e-32	Down
hsa-miR-2355-5p	136.59	84.8242	106.746	113.083	119.894	89.3768	108.601	62.5708	57.263	58.0493	295.928	70.6116	57.8931	0	1.90944	21.1865	16.6915	7.19829	5.55435	11.2885	17.9899	2.43053	1.67584	1.34721	18.6978	5.26442	9.46414	54.8936	-3.62326	0.370199	-9.78732	1.27638e-22	9.28557e-22	Down
hsa-miR-23a-3p	93233.7	39476.4	40522.4	35545.4	65224.8	49600.1	69973.4	31616	38953.6	46557.9	60963	37070	47528.6	18767.6	30673.3	24579.8	27109	37026.2	26286.9	25027.8	22164.5	35778.7	20943	22464.7	23381.6	32882.6	17092.2	37794.2	-0.956527	0.172338	-5.55028	2.85215e-08	9.57357e-08	Down
hsa-miR-24-2-5p	2023.29	614.556	1175.28	528.048	1475.91	799.807	1073.29	635.047	623.735	739.532	889.648	2350.51	3067.5	310.208	327.469	187.147	176.734	349.117	644.305	206.956	325.816	387.67	209.48	878.379	456.761	624.36	187.705	787.714	-1.7063	0.302859	-5.63396	1.76116e-08	6.01099e-08	Down
hsa-miR-24-3p	28438.2	24446.1	24673.3	23351.1	28033.3	21840.6	28003.3	24714.8	21518.6	19985.7	23909.2	24137.4	17618.8	22817.3	16149.1	25773.3	16448	16802.6	11614.2	16247.9	18566.5	18822	12382.8	9934.31	12213.7	11923.9	10883.8	19675.9	-0.601176	0.14673	-4.09716	4.1825e-05	0.000105341	Down
hsa-miR-2467-5p	56.0116	65.3783	67.9291	41.2998	43.5977	31.511	81.3375	30.8184	44.3326	30.2174	38.5452	31.0263	41.9515	46.0466	21.0038	17.6554	17.6734	23.3944	24.9946	15.0513	21.9876	8.50686	11.7309	22.9025	12.02	25.2692	39.4339	33.764	-1.1008	0.240546	-4.57624	4.73402e-06	1.31773e-05	Down
hsa-miR-2681-3p	0	5.69965	5.3912	1.96666	1.28229	20.0525	4.54399	3.42427	6.15731	18.2895	21.1377	0	9.22934	0	0	0	0	0	0.925726	0	0	1.21527	0	2.69441	1.33556	0	0	3.82761	-3.84281	0.813015	-4.72661	2.28296e-06	6.49327e-06	Down
hsa-miR-2681-5p	8.84393	136.121	40.9731	23.5999	33.3395	41.8237	29.0816	3.73557	71.4248	84.2908	151.694	6.41923	148.508	2.4235	1.90944	0	5.89113	0	1.85145	3.76283	6.99605	3.6458	1.67584	1.34721	5.34223	1.05288	14.1962	30.7389	-4.02797	0.530808	-7.58838	3.23927e-14	1.56479e-13	Down
hsa-miR-2682-3p	62.8902	10.3935	62.5379	5.89997	3.84686	2.29171	0.454399	76.5792	14.7775	6.36157	4.35188	10.6987	13.4245	0	0	0	0	0	0	0	0	0	0	0	0	0	0	10.167	-6.36478	0.851232	-7.47713	7.59619e-14	3.62158e-13	Down
hsa-miR-2682-5p	215.202	31.1804	235.056	22.6166	15.3874	34.9486	9.08799	92.144	49.2585	38.9646	33.5716	66.3321	42.7906	0	0.95472	0	0	0	0	0	0	0	0	0	0	0	0	32.8702	-7.84796	0.725097	-10.8233	2.66938e-27	2.46176e-26	Down
hsa-miR-26a-1-3p	4.9133	12.7404	9.70415	13.7666	23.0812	34.3757	9.99679	8.40503	18.4719	18.2895	4.97357	5.34936	6.71225	0	0.95472	0	1.96371	0	2.77718	2.50855	0	0	0	0	0	0	0	6.62903	-4.14906	0.630481	-6.58078	4.67986e-11	1.91173e-10	Down
hsa-miR-26a-2-3p	9.82659	4.02328	4.31296	5.89997	23.0812	29.7923	6.36159	4.04687	3.07865	9.54235	2.48679	0	6.71225	0	2.86416	3.53108	0	0	0	0	3.99775	0	0	8.08324	1.33556	5.26442	0	4.97189	-2.2118	0.668418	-3.30901	0.000936263	0.00202802	Down
hsa-miR-27a-3p	22113.8	23330.7	42221.7	23616.6	23951.8	17162.6	23591.1	19576.6	21127	18215.6	42936.2	22641.7	20812.2	13460.1	8445.46	9731.65	14718	8506.58	7430.8	8728.51	9214.8	8962.59	7948.53	12709.6	14926.2	8721.04	8292.16	17151.6	-1.28702	0.167924	-7.66426	1.79872e-14	8.80551e-14	Down
hsa-miR-27a-5p	958.093	253.467	259.856	793.546	384.045	309.954	134.957	2689.92	379.29	605.939	472.49	278.167	490.833	106.634	137.48	346.045	195.389	147.565	42.5834	205.701	103.941	127.603	105.578	249.233	316.527	36.8509	269.728	385.238	-1.85486	0.377678	-4.91122	9.05104e-07	2.65284e-06	Down
hsa-miR-27b-5p	800.867	624.614	751.533	948.912	840.539	587.251	418.956	779.8	701.318	657.627	296.549	117.686	201.367	225.386	269.231	377.825	282.774	385.109	280.495	283.466	322.818	274.65	187.694	328.719	241.736	173.726	223.985	429.061	-1.11051	0.240227	-4.62275	3.7869e-06	1.06057e-05	Down
hsa-miR-28-3p	122821	96326.1	54689.4	80348.8	137955	116515	125818	60365.2	80969.2	113298	63209.8	72241	70321.7	53479.4	72005	56945.7	57436.6	75699	117308	42836	44103.1	92435.6	54860.4	53329.2	36635.7	53441.2	36380.1	75621.2	-0.603516	0.196539	-3.07071	0.0021355	0.00439125	Down
hsa-miR-296-3p	643.642	1211.34	1248.6	1509.41	637.296	1018.67	740.671	1621.55	1494.38	1213.47	1692.26	1538.48	1274.49	472.583	317.922	271.893	424.162	214.149	233.283	373.774	203.885	436.281	355.279	268.094	323.205	216.894	299.698	750.198	-1.95239	0.185192	-10.5425	5.5001e-26	4.82845e-25	Down
hsa-miR-296-5p	1076.99	1510.07	1450.23	1187.86	961.074	1308.57	1098.28	1964.91	1383.55	974.91	2538.39	2778.46	2522.97	530.747	397.164	300.141	594.022	244.742	290.678	302.281	268.848	504.335	435.719	274.83	312.52	193.731	328.09	953.115	-2.16695	0.209652	-10.3359	4.84654e-25	3.98639e-24	Down
hsa-miR-299-3p	498.208	425.797	651.256	241.899	433.413	520.219	376.243	231.294	435.322	222.655	707.491	224.673	318.832	31.5055	5.72832	49.4351	28.4738	21.5949	3.7029	12.5428	9.99436	6.07633	6.70337	2.69441	0	0	12.6189	202.903	-4.99018	0.403785	-12.3585	4.38148e-35	5.59482e-34	Down
hsa-miR-299-5p	1812.02	1262.64	1534.33	787.646	1036.73	1356.69	1014.67	775.131	1016.57	874.715	1133.35	608.757	924.612	12.1175	2.86416	67.0904	26.5101	3.59915	5.55435	0	12.9927	7.2916	3.35169	0	0	4.21154	1.57736	529.076	-6.82308	0.461933	-14.7707	2.26296e-49	4.86138e-48	Down
hsa-miR-29a-3p	109724	137804	146245	107078	73943.1	99924.9	75677.5	81870.9	104631	91323.5	251331	148222	124350	11974.5	23321.9	23372.2	41138.8	18222.5	11679	21702.7	16701.6	25333.4	18952.1	17228.1	28402	19134.1	14634.7	68293.4	-2.5181	0.205033	-12.2814	1.13997e-34	1.44555e-33	Down
hsa-miR-29a-5p	226.994	88.5122	111.059	51.1331	147.463	134.638	94.0607	61.9482	49.8742	98.6043	359.341	178.669	101.523	16.9645	24.8227	31.7797	16.6915	30.5927	13.8859	17.5599	22.987	38.8885	21.786	17.5137	26.7111	50.5384	9.46414	75.7039	-2.43173	0.299428	-8.12124	4.61454e-16	2.5228e-15	Down
hsa-miR-29b-1-5p	4536.94	948.824	793.584	1096.41	1790.07	2444.11	1790.79	1018.25	1374.31	4599.41	1455.39	2641.51	1079.83	101.787	186.17	105.932	165.934	518.277	258.277	168.073	236.866	272.22	117.309	229.025	64.1067	149.51	66.249	1044.78	-3.38095	0.315609	-10.7125	8.8963e-27	7.92421e-26	Down
hsa-miR-301b-3p	113.988	31.1804	57.1467	52.1164	80.7841	46.4072	115.872	47.6285	43.7169	49.3021	78.3338	46.0045	34.4003	2.4235	2.86416	10.5932	3.92742	1.79957	0.925726	7.52566	0.999436	0	1.67584	2.69441	16.0267	8.42307	3.15471	31.8487	-3.82655	0.374217	-10.2255	1.52475e-24	1.22652e-23	Down
hsa-miR-3065-3p	33.4104	17.7695	61.4596	20.6499	92.9658	14.8961	17.7216	22.4134	24.6292	50.0973	11.8122	21.3974	41.9515	0	2.86416	0	7.85484	5.39872	5.55435	2.50855	0	1.21527	1.67584	0	0	0	0	16.9721	-3.96472	0.50389	-7.86822	3.59712e-15	1.83987e-14	Down
hsa-miR-3065-5p	36.3584	18.7753	12.9389	9.83329	53.2149	4.58342	16.8128	11.8293	19.0877	26.2415	11.1905	10.6987	7.55128	4.84701	1.90944	0	3.92742	1.79957	3.7029	0	0.999436	3.6458	0	8.08324	1.33556	5.26442	1.57736	10.2299	-2.74006	0.457264	-5.99229	2.06912e-09	7.58678e-09	Down
hsa-miR-30a-5p	704134	662348	417019	230772	429127	545023	341801	195001	304169	318504	199800	387687	342148	123519	99491.4	230321	110810	189772	252227	76054.3	139296	141603	87678.5	171045	137625	158109	68154.4	261602	-1.46139	0.230035	-6.35292	2.11267e-10	8.24304e-10	Down
hsa-miR-31-3p	692.775	303.422	1174.2	96.3662	405.844	390.164	234.924	369.821	431.012	361.814	869.754	207.555	500.062	0	0.95472	0	2.94557	0	0.925726	0	6.99605	0	0	0	0	0	0	224.057	-8.77121	0.565882	-15.5001	3.46492e-54	9.30433e-53	Down
hsa-miR-31-5p	82729.1	66779.4	221039	24937.2	38760.3	85977	50575.6	70778.1	80213.7	103925	70856.7	75292.3	119121	756.133	300.737	699.153	579.295	334.721	486.932	166.819	495.72	343.92	268.135	216.9	49.4156	246.375	208.211	40597.7	-7.83534	0.313263	-25.012	4.52167e-138	1.65131e-135	Down
hsa-miR-3117-3p	36.3584	67.39	61.4596	4.91664	10.2583	37.2403	33.6256	23.036	94.8226	15.1087	24.8679	70.6116	41.9515	2.4235	0	3.53108	6.87299	1.79957	0.925726	0	3.99775	4.86106	0	0	0	0	0	20.2244	-4.5276	0.550375	-8.22638	1.92951e-16	1.06766e-15	Down
hsa-miR-3126-3p	13.7572	11.3993	1.07824	13.7666	17.3109	10.3127	4.08959	14.631	6.15731	11.9279	10.5688	1.06987	3.35612	0	0	0	0.981855	0	0	0	0	0	3.35169	1.34721	0	0	4.73207	4.80883	-3.71558	0.679826	-5.46548	4.61651e-08	1.50531e-07	Down
hsa-miR-3126-5p	44.2197	8.38184	7.54767	34.4165	34.6217	30.3652	12.2688	26.7716	14.1618	20.6751	13.0556	28.8865	39.4344	2.4235	0.95472	0	1.96371	3.59915	3.7029	0	7.99549	0	0	0	0	2.10577	11.0415	12.9109	-3.27771	0.479822	-6.83108	8.42763e-12	3.58715e-11	Down
hsa-miR-3129-5p	4.9133	8.38184	3.23472	12.7833	12.8229	24.6359	5.45279	0	12.9303	8.74715	13.6773	4.27949	5.87322	2.4235	0	3.53108	0	0	7.4058	3.76283	5.99662	2.43053	3.35169	1.34721	1.33556	3.15865	4.73207	5.82251	-1.67505	0.540859	-3.09702	0.00195474	0.00404689	Down
hsa-miR-3130-5p	24.5665	41.9092	77.6332	50.1498	47.4446	29.2193	16.8128	18.6778	20.3191	12.7231	80.1989	37.4455	8.39031	9.69401	21.9586	14.1243	6.87299	16.1962	14.8116	21.3227	15.991	2.43053	18.4343	10.7777	13.3556	9.47596	41.0113	25.2573	-1.21046	0.351523	-3.44346	0.000574318	0.00127735	Down
hsa-miR-3133	30.4624	30.1746	38.8166	19.6666	20.5166	12.6044	12.2688	1.55649	17.2405	18.2895	46.0056	7.4891	8.39031	7.27051	1.90944	3.53108	7.85484	8.99787	0.925726	2.50855	2.99831	4.86106	8.37922	0	4.00667	2.10577	3.15471	11.9254	-2.32899	0.443271	-5.25411	1.48739e-07	4.65862e-07	Down
hsa-miR-3136-5p	15.7225	3.68801	14.0171	5.89997	2.56457	6.87514	7.72479	0.933892	13.5461	0.795196	14.299	7.4891	9.22934	4.84701	0.95472	3.53108	1.96371	0	0	0	0.999436	0	6.70337	4.04162	0	0	4.73207	4.83547	-2.15415	0.598099	-3.60165	0.000316199	0.000722627	Down
hsa-miR-3138	22.6012	46.9383	46.3643	73.7497	23.0812	61.8762	29.9904	111.133	52.3371	66.0013	40.4103	47.0744	52.8589	0	2.86416	7.06215	2.94557	3.59915	5.55435	2.50855	14.9915	2.43053	1.67584	6.73604	8.01334	7.37019	15.7736	27.9978	-3.13539	0.342638	-9.15073	5.65478e-20	3.59778e-19	Down
hsa-miR-3140-3p	18.6705	9.05238	6.46943	9.83329	2.56457	13.7503	2.7264	5.60335	6.77304	5.56637	28.5981	3.20962	7.55128	9.69401	0.95472	0	1.96371	0	0.925726	6.27138	5.99662	3.6458	3.35169	8.08324	1.33556	1.05288	0	6.06089	-1.59437	0.498138	-3.20066	0.00137112	0.00289777	Down
hsa-miR-3150a-3p	4.9133	15.7579	23.7213	7.86663	6.41143	10.8856	5.90719	5.91465	4.31012	15.1087	8.08206	5.34936	8.39031	7.27051	0.95472	10.5932	4.90928	3.59915	6.48008	3.76283	0.999436	10.9374	3.35169	0	1.33556	1.05288	3.15471	6.70444	-1.27163	0.42456	-2.99516	0.00274297	0.0055467	Down
hsa-miR-3152-3p	15.7225	1.00582	0	19.6666	1.92343	16.042	4.99839	4.98076	7.38877	14.3135	7.46036	1.06987	3.35612	0	0	0	0	0	0	0	0	0	0	0	0	0	0	3.62697	-4.87321	0.825103	-5.90618	3.50139e-09	1.26105e-08	Down
hsa-miR-3152-5p	48.1503	115.669	116.45	68.833	29.4926	108.856	60.4351	10.5841	153.317	75.5436	133.665	11.7686	42.7906	0	0	0	0	0	0.925726	0	0	1.21527	0	0	0	0	0	36.211	-7.78435	0.675338	-11.5266	9.68965e-31	9.99622e-30	Down
hsa-miR-3154	8.84393	38.8917	20.4865	19.6666	26.928	37.2403	43.1679	84.3616	32.6337	30.2174	28.5981	13.9083	38.5954	21.8115	7.63776	3.53108	13.746	23.3944	14.8116	21.3227	11.9932	7.2916	5.02753	4.04162	4.00667	2.10577	1.57736	20.957	-1.69553	0.364415	-4.65273	3.27566e-06	9.25907e-06	Down
hsa-miR-3158-3p	683.931	975.981	1223.8	686.364	853.362	1001.48	647.065	223.512	1389.09	941.512	2400.37	932.928	702.269	70.2816	41.053	63.5594	86.4033	70.1833	97.2012	62.7138	48.9724	104.513	77.0888	105.082	73.4556	103.183	116.724	510.447	-3.60282	0.24627	-14.6296	1.81963e-48	3.77574e-47	Down
hsa-miR-3159	56.9942	17.7695	3.23472	17.6999	16.6697	18.3337	21.8112	5.91465	17.2405	62.0253	13.6773	11.7686	2.51709	0	6.68304	3.53108	8.8367	7.19829	0.925726	7.52566	5.99662	3.6458	16.7584	6.73604	2.67111	4.21154	4.73207	12.7818	-1.8302	0.448872	-4.07734	4.55544e-05	0.000113637	Down
hsa-miR-3170	2.94798	7.04074	0	11.7999	0	6.30221	5.90719	8.09373	6.15731	7.15676	1.86509	3.20962	0	0	0	3.53108	0.981855	0	0	0	0	0	0	0	0	0	0	2.40717	-3.78427	0.85419	-4.43025	9.41248e-06	2.55003e-05	Down
hsa-miR-3174	17.6879	25.8161	10.7824	24.5832	31.416	38.9591	27.264	15.5649	30.7865	18.2895	35.4367	7.4891	10.0684	2.4235	0	3.53108	1.96371	0	0	6.27138	0	7.2916	1.67584	1.34721	0	4.21154	1.57736	12.0162	-3.44127	0.459005	-7.49723	6.5181e-14	3.11572e-13	Down
hsa-miR-3176	958.093	836.842	1728.42	1400.26	983.514	1067.36	1233.24	672.714	1810.25	1098.17	2578.8	754.26	668.708	167.222	126.978	52.9661	138.442	75.5821	210.14	122.919	73.9583	117.881	103.902	83.5269	133.556	133.716	198.747	649.265	-3.28399	0.230332	-14.2577	4.01582e-46	7.55967e-45	Down
hsa-miR-3177-5p	25.5491	8.71711	25.8777	8.84996	27.5692	18.3337	12.2688	33.9314	4.92585	5.56637	3.10848	19.2577	6.71225	2.4235	1.90944	7.06215	2.94557	5.39872	14.8116	3.76283	2.99831	9.72213	3.35169	13.4721	4.00667	6.3173	9.46414	10.6783	-1.29118	0.410758	-3.14342	0.00166988	0.00349279	Down
hsa-miR-3180	122.832	276.936	215.648	194.699	237.223	155.263	110.419	288.573	198.265	509.721	230.028	296.355	79.7079	16.9645	40.0982	24.7175	39.2742	59.3859	137.933	68.9852	48.9724	48.6106	107.254	92.9573	100.167	83.1778	108.838	144.185	-1.67411	0.284901	-5.8761	4.20052e-09	1.49808e-08	Down
hsa-miR-3180-3p	122.832	280.289	215.648	195.682	240.429	155.263	110.419	292.308	198.265	509.721	232.515	296.355	79.7079	16.9645	40.0982	24.7175	39.2742	59.3859	137.933	68.9852	48.9724	48.6106	107.254	92.9573	102.838	83.1778	108.838	144.794	-1.67705	0.285567	-5.87271	4.28734e-09	1.52606e-08	Down
hsa-miR-3180-5p	24.5665	48.9499	36.6601	45.2331	44.88	25.2088	24.5376	71.2871	40.6382	69.182	80.8206	63.1225	56.2151	19.388	9.5472	31.7797	22.5827	21.5949	67.578	11.2885	16.9904	12.1527	21.786	47.1523	40.0667	16.8461	23.6603	36.8043	-0.907956	0.288081	-3.15174	0.00162298	0.00339858	Down
hsa-miR-3181	7.86127	38.2212	14.0171	38.3498	5.77029	19.4796	14.5408	6.22595	31.4023	23.0607	31.0848	1.06987	0.839031	9.69401	1.90944	3.53108	2.94557	1.79957	0	13.797	0	3.6458	5.02753	0	1.33556	10.5288	9.46414	10.9482	-2.0037	0.556921	-3.59781	0.000320908	0.000731557	Down
hsa-miR-3182	2.94798	252.126	33.4254	294.015	4.488	164.43	50.4383	42.959	81.2765	85.086	13.0556	16.0481	0	36.3525	1.90944	28.2486	4.90928	16.1962	0	18.8141	10.9938	4.86106	23.4618	22.9025	9.3489	1.05288	6.30943	45.3947	-2.63038	0.630404	-4.17253	3.01232e-05	7.73629e-05	Down
hsa-miR-3189-3p	5.89595	4.35855	0	12.7833	3.20572	2.86464	8.17919	9.02763	11.0832	12.7231	8.70376	27.8167	1.67806	0	0	0	0	0	0	0	0	0	0	0	0	0	0	4.01184	-5.01529	0.771913	-6.49722	8.18166e-11	3.29795e-10	Down
hsa-miR-3200-3p	540.462	726.202	669.586	707.997	661.66	417.664	796.562	729.992	637.282	590.831	353.746	160.481	308.763	84.8226	67.7851	109.463	86.4033	95.3774	47.212	48.9168	80.9543	105.728	68.7096	64.666	93.489	53.6971	89.9093	311.05	-2.8522	0.211836	-13.4642	2.54118e-41	4.21836e-40	Down
hsa-miR-323a-3p	1321.68	1477.89	2152.17	1275.38	571.9	1122.94	912.434	1628.09	1684.02	907.318	1217.28	598.059	1076.48	48.4701	12.4114	127.119	21.6008	16.1962	25.9203	11.2885	9.99436	13.3679	15.0826	5.38883	6.67779	10.5288	20.5056	603.34	-5.73673	0.349262	-16.4253	1.26053e-60	4.42639e-59	Down
hsa-miR-323a-5p	36.3584	80.4656	117.528	85.5496	20.5166	44.6884	31.808	131.056	105.906	91.4475	70.8734	77.0308	54.537	0	1.90944	10.5932	0.981855	1.79957	0.925726	0	3.99775	3.6458	3.35169	0	0	0	1.57736	36.1684	-5.39468	0.458754	-11.7594	6.3155e-32	6.98916e-31	Down
hsa-miR-323b-3p	728.15	567.953	1050.2	489.698	498.168	364.955	405.779	705.711	526.45	423.044	506.683	247.14	500.062	4.84701	2.86416	35.3108	12.7641	3.59915	2.77718	5.0171	12.9927	3.6458	0	1.34721	1.33556	4.21154	3.15471	263.254	-6.50005	0.347966	-18.6801	7.18457e-78	5.05279e-76	Down
hsa-miR-323b-5p	6.87861	4.35855	21.5648	3.93332	3.84686	0	3.6352	4.04687	1.84719	0	9.94715	3.20962	1.67806	0	0	0	0	0	0	0	0	0	0	0	0	0	3.15471	2.52226	-3.85668	0.871723	-4.42421	9.67962e-06	2.61464e-05	Down
hsa-miR-329-3p	527.688	633.332	842.105	583.114	345.576	625.064	328.531	809.685	875.569	361.019	683.245	228.953	405.252	2.4235	2.86416	63.5594	12.7641	3.59915	0.925726	3.76283	4.99718	3.6458	0	0	2.67111	0	6.30943	272.469	-6.41176	0.478276	-13.406	5.57695e-41	8.9329e-40	Down
hsa-miR-329-5p	105.145	29.8393	46.3643	34.4165	39.1097	24.6359	20.9024	29.5733	33.2495	68.3868	31.0848	35.3058	40.2735	2.4235	0	3.53108	0	0	0	1.25428	0	1.21527	0	0	0	0	1.57736	20.307	-6.29604	0.608718	-10.3431	4.49671e-25	3.73227e-24	Down
hsa-miR-330-5p	516.879	399.311	524.024	321.549	520.608	358.08	705.228	265.537	290.625	316.488	138.017	760.679	678.776	278.703	178.533	169.492	110.95	259.139	374.919	150.513	288.837	165.276	172.612	563.133	117.529	282.173	293.388	340.778	-0.872753	0.260382	-3.35182	0.000802824	0.00176197	Down
hsa-miR-337-3p	161.156	67.39	136.936	60.9664	126.305	149.534	71.3407	47.0059	106.521	46.9166	161.641	93.0789	113.269	2.4235	0	28.2486	0.981855	3.59915	0.925726	0	0.999436	3.6458	3.35169	0	0	1.05288	3.15471	51.498	-5.40994	0.459558	-11.7721	5.43795e-32	6.09184e-31	Down
hsa-miR-337-5p	134.624	326.892	474.425	304.832	92.3246	232.036	107.693	219.465	219.816	172.558	341.933	165.83	194.655	4.84701	2.86416	10.5932	18.6553	1.79957	7.4058	3.76283	3.99775	2.43053	3.35169	0	1.33556	1.05288	1.57736	112.991	-5.66479	0.37889	-14.951	1.53435e-50	3.45893e-49	Down
hsa-miR-339-3p	1793.35	2504.83	3146.3	2021.72	1195.09	2090.04	1521.78	1217.8	2760.32	1731.14	2491.14	3334.79	3067.5	1345.04	749.455	1031.07	1355.94	1281.3	1506.16	1151.43	1541.13	912.665	1287.05	2193.25	1411.68	1022.35	1107.3	1732.28	-0.796708	0.183808	-4.33446	1.46121e-05	3.90084e-05	Down
hsa-miR-339-5p	962.023	1893.96	2692.36	1183.93	950.816	1178.51	1123.73	1578.9	1836.11	1254.02	1842.09	2127.98	2099.26	1146.32	598.61	1193.5	727.555	583.062	656.339	420.182	814.541	543.224	812.784	575.258	424.707	449.581	881.742	1131.52	-1.18586	0.200765	-5.90672	3.48988e-09	1.25939e-08	Down
hsa-miR-33b-3p	294.798	552.531	421.591	537.881	211.577	520.219	402.598	144.131	934.68	538.348	1191.17	195.787	448.882	138.14	66.8304	84.7458	122.732	89.9787	79.6124	82.7822	65.9628	88.7144	165.908	102.388	108.18	33.6923	129.343	287.156	-2.34513	0.276043	-8.49555	1.97006e-17	1.13839e-16	Down
hsa-miR-345-5p	7348.32	8170.95	8039.35	8425.16	7150.67	6439.71	9174.32	4266.95	8115.95	6389.4	6328.25	5855.41	7443.88	6441.67	5697.77	4113.7	8206.35	4363.96	6666.15	4486.55	4891.24	5003.25	4640.41	4482.16	4719.86	3975.69	4976.56	6141.25	-0.464962	0.133857	-3.47356	0.000513595	0.0011507	Down
hsa-miR-346	108.092	153.22	33.4254	121.933	178.238	175.316	296.268	537.922	112.679	286.271	111.905	414.041	39.4344	53.3171	42.0077	112.994	41.2379	68.3838	119.419	31.3569	54.969	19.4443	60.3304	25.5969	4.00667	10.5288	69.4037	121.546	-1.96754	0.398562	-4.93659	7.95016e-07	2.34523e-06	Down
hsa-miR-34a-3p	63.8728	60.6845	90.5721	71.783	44.88	71.0431	50.8927	53.8545	83.1237	46.1214	160.398	40.6551	64.6054	2.4235	2.86416	31.7797	3.92742	1.79957	4.62863	3.76283	0	12.1527	1.67584	2.69441	6.67779	0	3.15471	36.2973	-3.87738	0.384679	-10.0795	6.80681e-24	5.26662e-23	Down
hsa-miR-34a-5p	25176.7	41446.2	32362.3	25673.7	13026.7	53810.5	25220.1	21544	31861	44241.5	23721.5	38892	44219.4	2139.95	2126.16	8276.84	2133.57	2944.1	4772.12	3362.71	6660.24	3123.23	4502.99	6434.26	1538.56	2622.73	1828.16	17543	-3.11222	0.259852	-11.9769	4.69545e-33	5.49609e-32	Down
hsa-miR-34b-3p	117.919	143.162	152.032	106.2	82.0663	116.877	80.4287	91.5214	165.016	118.484	228.163	116.616	128.372	2.4235	5.72832	17.6554	2.94557	8.99787	5.55435	0	10.9938	1.21527	1.67584	0	0	0	1.57736	63.1712	-5.06295	0.359021	-14.1021	3.68648e-45	6.59952e-44	Down
hsa-miR-34b-5p	106.127	53.979	34.5036	44.2498	62.1909	61.8762	60.4351	40.78	68.3461	53.2781	117.501	154.062	75.5128	7.27051	0.95472	17.6554	2.94557	0	8.33153	0	2.99831	1.21527	3.35169	5.38883	0	1.05288	0	36.4447	-4.52076	0.405852	-11.1389	8.11021e-29	8.0485e-28	Down
hsa-miR-34c-3p	127.746	224.633	108.902	148.483	146.181	169.587	122.688	189.269	257.991	243.33	251.166	205.415	286.949	4.84701	1.90944	0	5.89113	0	4.62863	6.27138	9.99436	4.86106	5.02753	4.04162	6.67779	4.21154	3.15471	94.2168	-5.3483	0.288701	-18.5254	1.28935e-76	8.40841e-75	Down
hsa-miR-34c-5p	2652.2	1694.14	1816.83	1102.31	1677.87	2301.45	1680.82	835.211	2034.38	2306.07	2966.12	2488.52	2706.71	60.5876	40.0982	98.8701	89.3488	68.3838	45.3606	23.8312	44.9746	70.4854	55.3028	35.0274	18.6978	52.6442	34.7018	1000.04	-5.27834	0.230732	-22.8765	7.96051e-116	2.42265e-113	Down
hsa-miR-3605-3p	367.514	430.156	283.577	387.432	329.548	479.541	288.998	287.639	410.693	500.178	144.234	443.997	688.005	65.4346	84.9701	261.3	106.04	122.371	152.745	110.376	159.91	61.9786	92.1714	152.234	113.522	107.394	80.4452	248.608	-1.70935	0.219127	-7.8007	6.15664e-15	3.10553e-14	Down
hsa-miR-3605-5p	396.012	210.552	239.369	159.299	285.95	341.465	236.288	143.197	178.562	335.573	136.152	363.757	354.071	82.3991	81.1512	60.0283	69.7117	183.556	222.174	122.919	90.9487	164.061	65.3579	106.429	33.3889	68.4375	18.9283	175.916	-1.4046	0.279816	-5.01972	5.17462e-07	1.54646e-06	Down
hsa-miR-361-3p	4473.06	3168	2386.14	2538.96	4641.88	3600.85	4479.01	3218.82	2570.68	3541.8	2735.47	4052.68	4005.53	1744.92	2416.4	2962.57	2610.75	2046.11	2444.84	1896.47	2270.72	1723.25	1525.02	1952.1	2397.32	1657.24	1847.08	2774.36	-0.729889	0.139255	-5.24139	1.59371e-07	4.94919e-07	Down
hsa-miR-361-5p	8046.01	6866.06	7687.84	6038.62	9923.62	7890.94	9538.75	4468.99	7244.07	6356	10035.4	9162.38	9729.4	4963.33	7111.71	4675.14	7614.29	5126.98	5984.82	6154.73	4607.4	6875.98	5661	3677.88	4530.21	5124.39	3370.81	6609.88	-0.55502	0.148825	-3.72934	0.000191983	0.000447815	Down
hsa-miR-3617-5p	37.341	42.915	18.3301	48.1831	54.4972	75.0536	37.2607	61.6369	28.3236	30.2174	92.0111	19.2577	78.8689	4.84701	5.72832	7.06215	4.90928	5.39872	0	2.50855	7.99549	7.2916	3.35169	1.34721	9.3489	2.10577	1.57736	25.4581	-3.43933	0.361013	-9.52689	1.62062e-21	1.10009e-20	Down
hsa-miR-3619-5p	45.2023	48.9499	50.6772	52.1164	50.0092	44.6884	60.4351	55.7222	98.517	56.4589	92.0111	71.6814	20.1367	16.9645	9.5472	7.06215	10.8004	8.99787	43.5091	25.0855	24.9859	15.7985	11.7309	55.2355	22.7045	22.1106	53.6301	39.8062	-1.27276	0.293343	-4.3388	1.43261e-05	3.83008e-05	Down
hsa-miR-362-5p	3077.69	765.429	1148.32	535.914	1144.44	1105.75	1001.95	1235.54	693.929	1491.79	1386.38	955.396	793.723	317.479	553.738	342.514	413.361	547.07	413.799	341.163	213.879	593.05	444.098	212.859	384.64	403.255	266.573	769.768	-1.59932	0.226873	-7.04941	1.79673e-12	8.00201e-12	Down
hsa-miR-3651	140.52	198.482	161.736	129.799	85.9132	152.399	68.6143	432.392	209.964	225.04	305.253	774.587	549.565	70.2816	50.6002	120.057	81.494	30.5927	62.0236	51.4253	59.9662	80.2076	92.1714	75.4436	81.469	97.9182	110.415	166.605	-1.80175	0.307329	-5.8626	4.55669e-09	1.61699e-08	Down
hsa-miR-3661	255.491	405.01	210.257	317.615	161.568	502.458	214.477	117.359	283.236	512.106	235.001	161.551	243.319	16.9645	8.59248	52.9661	20.619	39.5906	42.5834	17.5599	20.9882	8.50686	20.1101	29.6386	9.3489	10.5288	50.4754	146.96	-3.51739	0.297154	-11.837	2.51424e-32	2.86938e-31	Down
hsa-miR-3662	2.94798	3.35273	8.62591	3.93332	2.56457	8.59392	4.54399	0.933892	4.92585	7.15676	6.21697	2.13974	0	0	0	0	0	0	0	0	0	0	0	1.34721	0	0	0	2.12159	-3.85891	0.767466	-5.02811	4.9533e-07	1.48518e-06	Down
hsa-miR-3664-3p	17.6879	2.34691	5.3912	0.983329	5.77029	7.44806	2.272	0	6.15731	7.95196	6.83867	17.118	18.4587	0	0	0	0	0	0	0	0	0	0	0	0	0	0	3.64534	-4.86871	0.827162	-5.88605	3.95535e-09	1.4134e-08	Down
hsa-miR-3675-3p	0.982659	1.67637	2.15648	3.93332	6.41143	2.86464	4.99839	3.11297	3.07865	3.97598	4.35188	5.34936	9.22934	0	0	0	0	0	0	0	0	0	0	0	0	0	0	1.93042	-3.96233	0.725136	-5.46426	4.64846e-08	1.51303e-07	Down
hsa-miR-3675-5p	14.7399	52.6379	15.0953	4.91664	9.61715	19.4796	25.4464	14.9423	26.4764	53.2781	14.9207	17.118	13.4245	0	0	0	0	0	3.7029	1.25428	0	1.21527	0	0	0	0	3.15471	10.7933	-4.84425	0.625155	-7.74887	9.27122e-15	4.63815e-14	Down
hsa-miR-3682-3p	4.9133	3.68801	5.3912	8.84996	1.28229	6.87514	6.36159	5.91465	11.0832	3.97598	1.86509	6.41923	6.71225	2.4235	0.95472	0	0.981855	1.79957	0.925726	2.50855	0	2.43053	3.35169	0	0	1.05288	3.15471	3.44132	-2.06083	0.5274	-3.90753	9.32439e-05	0.000226414	Down
hsa-miR-3688-3p	8.84393	8.38184	15.0953	0	8.97601	17.1878	7.27039	6.84854	10.4674	5.56637	17.4075	3.20962	2.51709	0	1.90944	0	4.90928	1.79957	1.85145	2.50855	0	1.21527	1.67584	0	0	1.05288	3.15471	4.88329	-2.48344	0.550163	-4.514	6.36155e-06	1.73959e-05	Down
hsa-miR-369-3p	140.52	126.733	186.535	57.0331	93.6069	127.19	94.5151	51.6754	200.113	65.2061	235.623	20.3276	62.0883	0	7.63776	3.53108	3.92742	1.79957	0.925726	1.25428	1.99887	0	0	1.34721	1.33556	1.05288	0	55.0362	-5.90113	0.475591	-12.408	2.36497e-35	3.10679e-34	Down
hsa-miR-369-5p	451.041	349.69	472.269	237.966	202.601	306.516	184.941	101.794	347.272	248.896	330.121	114.476	244.158	2.4235	5.72832	28.2486	8.8367	3.59915	0	0	0	4.86106	3.35169	0	4.00667	5.26442	0	135.484	-6.09082	0.421286	-14.4577	2.24228e-47	4.40258e-46	Down
hsa-miR-3691-5p	74.6821	91.1944	70.0855	62.9331	78.2195	130.055	79.0655	70.0419	102.827	177.329	73.3602	60.9827	62.0883	43.6231	28.6416	56.4972	23.5645	25.194	62.9493	45.1539	29.9831	38.8885	36.8686	32.333	33.3889	26.3221	41.0113	61.3808	-1.23737	0.20556	-6.01952	1.74934e-09	6.44012e-09	Down
hsa-miR-370-3p	13321.9	8060.98	15033.9	8820.46	5953.02	9073.46	7956.53	6676.71	12947.6	14652.3	8743.54	14564.2	15138.6	332.02	171.85	504.944	486.018	417.501	286.049	215.735	410.768	353.642	122.337	138.762	54.7578	262.168	250.8	5368.54	-5.24576	0.258434	-20.2983	1.33236e-91	1.28047e-89	Down
hsa-miR-370-5p	204.393	158.249	384.931	123.899	126.305	208.546	100.422	187.401	253.065	246.511	227.541	53.4936	73.8347	2.4235	0.95472	28.2486	7.85484	0	0	2.50855	4.99718	1.21527	1.67584	0	0	5.26442	0	89.0272	-5.79143	0.465829	-12.4325	1.74079e-35	2.32021e-34	Down
hsa-miR-376a-2-5p	11.7919	2.34691	9.70415	7.86663	9.61715	8.02099	9.99679	4.98076	6.77304	8.74715	20.516	1.06987	4.19515	0	0.95472	0	0	0	0	0	0	0	0	0	0	0	0	3.94745	-4.78053	0.694034	-6.88803	5.657e-12	2.45361e-11	Down
hsa-miR-376a-3p	56.9942	43.5855	78.7114	27.5332	35.2629	33.8027	24.0832	29.262	47.4113	28.6271	93.8762	17.118	34.4003	2.4235	1.90944	10.5932	4.90928	1.79957	0.925726	3.76283	0.999436	0	0	0	2.67111	3.15865	0	21.623	-4.33874	0.429255	-10.1076	5.11281e-24	4.05913e-23	Down
hsa-miR-376a-5p	114.971	110.64	203.787	112.099	91.6835	114.586	59.5263	70.9758	80.045	42.9406	527.821	135.874	445.525	9.69401	8.59248	14.1243	10.8004	14.3966	3.7029	1.25428	11.9932	1.21527	1.67584	6.73604	1.33556	9.47596	3.15471	81.801	-4.57085	0.420782	-10.8627	1.73449e-27	1.6077e-26	Down
hsa-miR-376b-3p	23.5838	6.03492	38.8166	4.91664	11.5406	3.43757	7.27039	3.42427	28.9394	11.9279	34.1933	10.6987	8.39031	2.4235	0	0	0	0	0	0	0	0	0	1.34721	2.67111	1.05288	0	7.43219	-4.81028	0.70389	-6.83385	8.26632e-12	3.52671e-11	Down
hsa-miR-376c-3p	151.329	110.976	258.777	63.9164	117.329	92.8143	109.51	111.133	123.762	116.894	516.008	94.1487	119.142	4.84701	18.1397	14.1243	21.6008	10.7974	4.62863	6.27138	28.9837	2.43053	5.02753	0	1.33556	6.3173	4.73207	78.3325	-4.029	0.402854	-10.0011	1.50675e-23	1.14639e-22	Down
hsa-miR-377-3p	81.5607	23.4691	62.5379	16.7166	67.9612	38.9591	49.0751	27.7055	21.5506	41.3502	95.7413	60.9827	31.8832	4.84701	0.95472	0	1.96371	0	2.77718	0	0.999436	0	0	0	1.33556	1.05288	0	23.4601	-5.54044	0.530547	-10.4429	1.57954e-25	1.36049e-24	Down
hsa-miR-377-5p	4665.67	3977.68	5408.45	3453.45	2710.75	3756.69	2827.73	7156.42	3716.55	4872.96	3209.2	4622.92	4634.81	235.08	114.566	589.69	379.978	302.328	98.1269	95.325	169.904	244.269	103.902	55.2355	28.0467	108.447	154.581	2136.77	-4.47506	0.311197	-14.3802	6.89433e-47	1.32516e-45	Down
hsa-miR-379-3p	344.913	360.754	421.591	226.166	232.735	411.935	150.406	134.792	408.845	194.028	373.64	62.0526	163.611	4.84701	0.95472	17.6554	0	0	1.85145	0	0.999436	2.43053	1.67584	0	0	0	0	130.218	-7.55817	0.505862	-14.9412	1.77796e-50	3.95921e-49	Down
hsa-miR-379-5p	975.78	1657.93	1319.76	1213.43	586.005	1826.49	767.026	850.776	912.513	1395.57	542.741	239.651	449.721	14.541	6.68304	84.7458	41.2379	23.3944	36.1033	12.5428	21.9876	10.9374	10.0551	2.69441	1.33556	10.5288	0	482.007	-5.67795	0.423131	-13.4189	4.68524e-41	7.57101e-40	Down
hsa-miR-380-3p	80.578	57.667	90.5721	37.3665	26.2869	63.595	40.8959	39.5348	68.3461	61.2301	124.961	21.3974	36.9174	12.1175	33.4152	14.1243	40.2561	46.7889	23.1431	25.0855	31.982	27.9511	16.7584	9.43045	9.3489	6.3173	0	38.7432	-1.4264	0.344325	-4.1426	3.43392e-05	8.7697e-05	Down
hsa-miR-381-3p	17419.6	15756.2	34540.3	12613.2	10911	14743.2	11490.9	7056.8	17698	10328	25944	6341.13	8539.66	336.867	139.389	748.588	605.805	271.736	129.602	124.173	193.891	221.178	87.1439	59.2771	60.1001	127.399	138.807	7282.44	-6.01013	0.348795	-17.2311	1.5513e-66	6.158e-65	Down
hsa-miR-381-5p	164.104	93.206	185.457	76.6997	94.8892	101.981	94.5151	88.0972	80.6608	100.99	287.846	132.664	137.601	2.4235	4.7736	10.5932	4.90928	10.7974	4.62863	1.25428	5.99662	3.6458	0	0	1.33556	4.21154	0	62.7141	-5.07628	0.347178	-14.6215	2.04724e-48	4.2003e-47	Down
hsa-miR-382-3p	48.1503	62.3609	106.746	42.2831	53.2149	62.4491	33.1712	38.2896	70.1933	23.0607	77.7121	5.34936	19.2977	0	1.90944	28.2486	0.981855	3.59915	0	0	10.9938	0	0	0	1.33556	0	0	25.5313	-4.16567	0.600868	-6.93276	4.12715e-12	1.79861e-11	Down
hsa-miR-382-5p	3402.95	3506.29	2927.42	3653.07	1932.41	3449.6	2457.39	4638.33	3198.11	3955.3	2279.76	1950.38	2459.2	113.905	60.1474	353.108	172.807	170.959	75.9095	65.2224	139.921	66.8396	53.627	24.2497	12.02	34.7452	48.898	1526.02	-4.96088	0.330334	-15.0178	5.6163e-51	1.28192e-49	Down
hsa-miR-3916	15.7225	6.03492	10.7824	3.93332	7.69372	8.59392	13.632	9.33892	8.0045	6.36157	4.97357	21.3974	5.87322	4.84701	2.86416	0	0.981855	7.19829	0	8.77993	2.99831	2.43053	5.02753	1.34721	1.33556	6.3173	11.0415	6.57449	-1.262	0.413138	-3.05467	0.00225307	0.00460706	Down
hsa-miR-3929	2.94798	2.01164	4.31296	0	0.641143	1.71878	8.63359	6.53725	0	1.59039	1.24339	12.8385	0	0	0	0	0	0	0	0	0	0	0	0	0	0	0	1.57317	-3.67107	1.01357	-3.6219	0.000292446	0.000671707	Down
hsa-miR-3934-3p	6.87861	3.01746	15.0953	1.96666	2.56457	0	4.99839	9.33892	0	3.18078	11.8122	3.20962	0	0	0	0	0	0	0	0	0	0	0	0	0	0	0	2.29862	-4.21766	0.955407	-4.41451	1.01239e-05	2.7306e-05	Down
hsa-miR-3934-5p	347.861	275.93	230.743	397.265	218.63	323.131	436.678	494.029	360.818	804.738	259.869	220.394	207.241	9.69401	2.86416	45.904	12.7641	14.3966	7.4058	10.0342	14.9915	8.50686	3.35169	4.04162	1.33556	3.15865	9.46414	175.009	-5.19729	0.328845	-15.8047	2.88848e-56	8.37199e-55	Down
hsa-miR-3935	8.84393	4.35855	0	7.86663	0	21.1983	2.272	0	4.31012	3.18078	0	9.62885	1.67806	0	0	0	0	0	0	0	0	0	0	0	0	0	0	2.34582	-4.24622	1.06965	-3.96974	7.19525e-05	0.000177069	Down
hsa-miR-3939	7.86127	7.71129	9.70415	15.7333	15.3874	9.16685	16.3584	9.33892	8.0045	7.95196	11.8122	7.4891	5.03419	0	0	0	4.90928	0	0.925726	2.50855	0.999436	7.2916	3.35169	0	4.00667	0	4.73207	5.93624	-2.23891	0.445307	-5.02778	4.96192e-07	1.48532e-06	Down
hsa-miR-3940-3p	282.023	225.639	240.447	252.716	120.535	158.128	162.675	950.08	216.122	157.449	285.981	327.381	246.675	84.8226	105.974	116.526	114.877	71.9829	89.7954	91.5622	87.9504	61.9786	98.8748	107.777	146.911	47.3798	143.539	185.03	-1.51442	0.260108	-5.82227	5.80541e-09	2.04252e-08	Down
hsa-miR-3943	3.93064	7.71129	7.54767	0	3.84686	2.86464	0	6.84854	3.69439	0	6.83867	3.20962	7.55128	0	0	0	0	0	0	0	0	1.21527	0	0	0	0	0	2.04662	-3.82206	0.882267	-4.33209	1.47699e-05	3.93146e-05	Down
hsa-miR-409-3p	97099.5	72372.8	103251	50812.5	49817.5	72349.3	47721.9	58675.2	73626	72697.6	29922.3	42980	54390.2	862.767	282.597	2150.43	560.639	608.256	580.43	230.787	438.753	300.171	239.646	169.748	84.1401	301.125	329.667	30846.5	-6.96508	0.334048	-20.8505	1.50778e-96	2.11786e-94	Down
hsa-miR-409-5p	562.081	194.459	552.058	139.633	120.535	256.099	303.084	75.0227	139.771	99.3995	264.221	956.466	2579.18	4.84701	3.81888	7.06215	3.92742	127.77	21.2917	51.4253	7.99549	1.21527	6.70337	9.43045	0	3.15865	1.57736	240.453	-4.75222	0.67827	-7.00638	2.44559e-12	1.07606e-11	Down
hsa-miR-410-3p	10844.6	14884.1	31237.7	12527.6	8683	7382.75	6758.28	25.8377	12678.5	6591.38	6849.86	2369.77	3772.28	133.293	41.053	444.916	129.605	55.7868	62.9493	15.0513	44.9746	31.5969	26.8135	12.1249	14.6911	14.7404	15.7736	4653.67	-7.02368	0.54022	-13.0015	1.19943e-38	1.79522e-37	Down
hsa-miR-410-5p	32.4277	61.355	250.151	102.266	23.7223	58.4387	34.9888	0	90.5124	88.2667	47.249	10.6987	11.7464	0	0	10.5932	0.981855	0	2.77718	0	0	0	0	0	0	0	0	30.5991	-6.53663	0.796566	-8.20601	2.28656e-16	1.26141e-15	Down
hsa-miR-411-3p	702.601	648.754	833.479	412.998	465.47	606.731	314.444	263.98	831.853	447.695	693.192	125.175	302.89	2.4235	0.95472	7.06215	2.94557	3.59915	0	2.50855	2.99831	7.2916	0	2.69441	0	5.26442	0	247.667	-7.64474	0.404426	-18.9027	1.084e-79	8.24743e-78	Down
hsa-miR-411-5p	10036.9	9070.15	16325.6	5844.91	5741.44	7934.48	4782.1	3327.46	9045.7	4914.31	9375.19	1442.19	2931.57	65.4346	63.9663	519.068	140.405	77.3816	26.846	82.7822	49.9718	31.5969	18.4343	17.5137	37.3956	46.3269	52.0528	3407.45	-6.33495	0.415956	-15.2299	2.2407e-52	5.31366e-51	Down
hsa-miR-412-3p	27.5145	34.5332	47.4425	42.2831	24.3634	43.5425	25.9008	32.3749	37.5596	27.0367	21.7594	13.9083	26.01	0	0	0	0	0	0	0	0	0	0	0	0	0	0	14.9714	-6.92517	0.595414	-11.6308	2.87276e-31	3.08568e-30	Down
hsa-miR-412-5p	669.191	397.299	668.508	363.832	266.074	415.373	338.982	261.49	349.735	550.276	129.935	46.0045	144.313	0	1.90944	3.53108	4.90928	3.59915	2.77718	2.50855	2.99831	1.21527	1.67584	0	0	0	1.57736	171.397	-7.51742	0.463061	-16.2342	2.89045e-59	9.25958e-58	Down
hsa-miR-424-3p	19972.5	22751.3	12847.2	23458.3	16447.2	28714.6	22102	28193	24088.6	18742	16846.7	60487.4	23619.6	387.761	380.933	1267.66	832.613	503.88	397.136	227.024	537.697	394.962	239.646	154.929	37.3956	202.154	135.653	11998.9	-5.91303	0.334947	-17.6536	9.54371e-70	4.25044e-68	Down
hsa-miR-424-5p	1499.54	732.237	575.78	497.564	1890.09	1164.76	1585.85	814.043	725.331	339.549	2591.85	1113.74	839.031	31.5055	49.6455	296.61	68.7299	57.5863	21.2917	22.577	53.9696	17.0137	21.786	17.5137	0	26.3221	6.30943	557.786	-4.5165	0.458188	-9.85732	6.37274e-23	4.69219e-22	Down
hsa-miR-425-5p	6284.1	4078.94	5767.5	3317.75	3973.16	3685.07	3847.85	2929	4363.07	4239.19	7433.63	2796.65	5403.36	3930.92	3160.12	2125.71	4624.54	3523.56	3620.51	1991.79	2293.71	3791.63	3904.72	2449.22	3026.37	3362.91	1637.3	3761.57	-0.526587	0.181434	-2.90236	0.0037036	0.00738727	Down
hsa-miR-4254	11.7919	8.04656	6.46943	3.93332	11.5406	1.14586	10.4512	4.98076	10.4674	3.18078	11.8122	5.34936	3.35612	2.4235	1.90944	0	0	1.79957	0.925726	0	0	0	0	0	0	2.10577	3.15471	3.88312	-3.05458	0.614957	-4.96715	6.79442e-07	2.0108e-06	Down
hsa-miR-431-3p	1658.73	1879.54	3308.04	1910.61	1463.09	1412.84	1320.03	1758.52	1889.06	1687.41	1057.51	1984.61	1772.03	65.4346	17.185	84.7458	72.6573	35.9915	23.1431	15.0513	37.9786	25.5206	16.7584	16.1665	5.34223	20.0048	20.5056	872.537	-5.81077	0.283535	-20.4941	2.43228e-93	2.77584e-91	Down
hsa-miR-431-5p	1863.12	2965.16	4531.84	4740.63	1828.54	2676.15	1994.36	1493.61	2736.31	1796.35	428.349	1602.67	1244.28	12.1175	3.81888	88.2769	6.87299	3.59915	13.8859	1.25428	12.9927	0	1.67584	1.34721	0	0	3.15471	1112.98	-7.89887	0.551192	-14.3305	1.41054e-46	2.68297e-45	Down
hsa-miR-432-3p	27.5145	44.2561	79.7897	28.5165	17.3109	12.6044	9.54239	67.2402	35.7124	26.2415	33.5716	35.3058	20.1367	0	0	7.06215	0	0	0.925726	0	1.99887	1.21527	0	0	0	0	0	16.6276	-5.81372	0.629234	-9.23937	2.4796e-20	1.60559e-19	Down
hsa-miR-432-5p	7614.62	7572.82	7858.21	9239.36	4917.57	8809.34	6666.95	18718	7164.03	12924.3	1512.59	8609.26	9776.39	281.126	131.751	1468.93	271.974	397.706	281.421	185.633	424.76	217.533	135.743	130.679	48.0801	145.298	184.551	4284.76	-4.80664	0.366594	-13.1116	2.82448e-39	4.30831e-38	Down
hsa-miR-4326	1621.39	590.081	511.085	668.664	777.066	1089.14	508.927	582.749	911.898	1176.09	98.2281	998.191	794.562	38.7761	42.0077	49.4351	3.92742	39.5906	139.785	25.0855	45.9741	17.0137	8.37922	74.0964	16.0267	46.3269	61.5169	405.037	-4.19029	0.3686	-11.3681	6.02667e-30	6.18241e-29	Down
hsa-miR-433-3p	773.353	1078.24	1109.51	1450.41	896.318	692.097	966.507	2025.3	1054.13	1001.95	510.413	1211.1	1056.34	126.022	82.1059	187.147	170.843	179.957	57.395	84.0365	139.921	57.1175	38.5444	47.1523	26.7111	41.0625	26.8151	558.907	-3.56785	0.290784	-12.2697	1.3169e-34	1.64703e-33	Down
hsa-miR-433-5p	23.5838	15.0873	9.70415	26.5499	16.6697	18.3337	18.176	6.84854	28.3236	30.2174	9.32545	17.118	7.55128	0	0.95472	0	0	0	0	0	0	0	0	0	0	0	0	8.46087	-5.88331	0.634427	-9.27342	1.80276e-20	1.17147e-19	Down
hsa-miR-4423-5p	30.4624	6.70547	8.62591	0.983329	5.12915	8.59392	3.1808	10.5841	12.3146	5.56637	16.1641	13.9083	56.2151	0	1.90944	3.53108	4.90928	0	6.48008	7.52566	0	1.21527	1.67584	8.08324	6.67779	0	0	8.16449	-2.14838	0.572046	-3.75561	0.000172917	0.000407941	Down
hsa-miR-4435	353.757	403.669	362.288	498.548	216.706	383.289	546.642	219.776	449.484	635.362	142.369	224.673	370.852	7.27051	2.86416	17.6554	11.7823	12.597	8.33153	1.25428	2.99831	0	1.67584	9.43045	1.33556	3.15865	4.73207	181.204	-6.03993	0.339808	-17.7745	1.11325e-70	5.34944e-69	Down
hsa-miR-4439	0.982659	3.35273	7.54767	2.94999	0	2.29171	4.08959	3.11297	0	0	5.59527	4.27949	2.51709	0	0	0	0.981855	0	0	0	0	0	0	0	0	0	0	1.39633	-3.25066	0.923494	-3.51996	0.000431611	0.000971789	Down
hsa-miR-4447	139.538	483.129	1233.51	514.281	76.2961	191.358	27.7184	832.721	951.92	176.533	58.4395	88.7994	24.3319	0	0	0	0	0	0	0	0.999436	0	0	1.34721	2.67111	0	3.15471	178.028	-9.237	0.758625	-12.176	4.17369e-34	5.08078e-33	Down
hsa-miR-4451	12.7746	81.1362	146.641	141.599	9.61715	75.6265	14.5408	108.954	88.6653	127.231	67.765	25.6769	19.2977	43.6231	19.0944	42.3729	23.5645	1.79957	16.6631	15.0513	40.9769	2.43053	5.02753	16.1665	21.3689	1.05288	15.7736	43.87	-1.92442	0.46207	-4.16477	3.11662e-05	7.9929e-05	Down
hsa-miR-4455	4620.46	2787.13	4845.61	4181.11	1039.93	2819.95	680.69	9938.79	4450.5	3346.98	1396.33	2337.67	2478.5	169.645	236.771	74.1526	84.4396	82.7804	174.036	326.112	303.829	61.9786	41.8961	230.372	197.662	98.9711	74.1357	1743.72	-4.4842	0.346642	-12.9361	2.81545e-38	4.17969e-37	Down
hsa-miR-4458	16.7052	10.3935	18.3301	35.3998	13.464	49.2718	10.9056	84.3616	30.1708	62.0253	14.299	19.2577	4.19515	9.69401	0	10.5932	7.85484	3.59915	0	7.52566	0.999436	0	5.02753	10.7777	0	0	6.30943	15.9689	-2.77907	0.541051	-5.13644	2.79992e-07	8.53532e-07	Down
hsa-miR-4466	32.4277	102.258	76.555	133.733	21.7989	88.8038	34.08	117.359	99.7484	70.7724	74.6036	0	0	14.541	5.72832	21.1865	13.746	12.597	0.925726	12.5428	10.9938	14.5832	10.0551	0	26.7111	13.6875	34.7018	38.6718	-2.27451	0.531529	-4.27919	1.87576e-05	4.94963e-05	Down
hsa-miR-4473	36.3584	37.5506	53.912	31.4665	7.05258	41.2508	12.7232	14.3197	62.8046	25.4463	74.6036	6.41923	40.2735	2.4235	0.95472	0	3.92742	1.79957	9.25726	5.0171	0.999436	1.21527	6.70337	2.69441	6.67779	2.10577	1.57736	18.1309	-3.33683	0.443378	-7.52594	5.23425e-14	2.51519e-13	Down
hsa-miR-4474-3p	2.94798	6.70547	14.0171	16.7166	4.488	20.6254	12.2688	4.04687	11.0832	16.6991	29.2198	8.55898	6.71225	0	0	0	7.85484	1.79957	0.925726	5.0171	0.999436	2.43053	1.67584	4.04162	1.33556	0	0	6.67295	-2.56394	0.522594	-4.90617	9.28699e-07	2.71763e-06	Down
hsa-miR-4479	9.82659	5.36437	11.8606	20.6499	16.6697	10.3127	10.9056	23.036	9.8517	7.15676	4.97357	3.20962	1.67806	2.4235	4.7736	10.5932	9.81855	1.79957	0	2.50855	0.999436	4.86106	1.67584	4.04162	4.00667	0	3.15471	6.8945	-1.60696	0.463966	-3.46352	0.000533153	0.00119014	Down
hsa-miR-4483	214.22	541.467	1790.95	809.28	64.7555	493.864	31.808	2004.13	1458.67	647.289	169.723	159.411	33.5612	0	2.86416	0	1.96371	0	0	0	2.99831	0	0	1.34721	0	0	0	312.159	-9.66812	0.815159	-11.8604	1.9006e-32	2.19651e-31	Down
hsa-miR-449a	20.6358	24.1397	20.4865	19.6666	23.7223	25.2088	19.9936	25.5264	28.9394	24.6511	4.97357	22.4673	10.9074	0	0	3.53108	0	0	0.925726	2.50855	0.999436	0	1.67584	4.04162	0	0	1.57736	10.614	-4.44842	0.524372	-8.48333	2.18834e-17	1.25657e-16	Down
hsa-miR-449c-5p	53.0636	37.5506	30.1907	28.5165	44.2389	33.2298	26.8096	28.6394	29.5551	31.0126	26.1113	65.2622	38.5954	9.69401	10.5019	14.1243	17.6734	7.19829	12.9602	10.0342	10.9938	27.9511	11.7309	5.38883	5.34223	6.3173	1.57736	23.1209	-1.72735	0.267025	-6.46885	9.87502e-11	3.95434e-10	Down
hsa-miR-4502	6.87861	3.35273	4.31296	0.983329	0	5.72928	0	0	4.92585	2.38559	6.83867	0	0	0	0	0	0	0	0	0	0	0	0	0	0	0	0	1.31137	-3.40892	1.18513	-2.87642	0.00402213	0.00798306	Down
hsa-miR-450a-2-3p	16.7052	31.5157	10.7824	49.1664	26.2869	35.5215	17.2672	28.0168	25.8607	23.8559	19.8943	17.118	17.6196	2.4235	0	17.6554	2.94557	1.79957	2.77718	0	0	0	0	0	0	0	0	12.8597	-4.26228	0.519865	-8.19883	2.42737e-16	1.33506e-15	Down
hsa-miR-450a-5p	214.22	161.937	194.083	131.766	228.247	215.994	205.843	150.979	133.614	149.497	313.957	156.201	231.573	14.541	8.59248	38.8418	30.4375	17.9957	4.62863	3.76283	3.99775	10.9374	5.02753	0	2.67111	2.10577	1.57736	97.5195	-4.30935	0.364713	-11.8157	3.23791e-32	3.67231e-31	Down
hsa-miR-450b-5p	137.572	65.043	99.198	52.1164	107.071	65.3138	75.4303	52.298	82.5079	54.8685	135.53	20.3276	58.7322	2.4235	3.81888	14.1243	6.87299	10.7974	8.33153	2.50855	3.99775	1.21527	1.67584	5.38883	0	4.21154	0	39.6806	-4.12968	0.357424	-11.554	7.04625e-31	7.31049e-30	Down
hsa-miR-4517	24.5665	2.34691	0	4.91664	7.05258	4.0105	4.54399	0.933892	1.84719	12.7231	11.8122	10.6987	0.839031	0	0	0	0	0	0	0	0	0	0	0	0	0	0	3.19597	-4.68227	0.847216	-5.52666	3.26387e-08	1.09154e-07	Down
hsa-miR-4521	772.37	83.4831	270.638	58.0164	158.362	141.513	79.9743	394.414	81.2765	124.051	191.483	278.167	173.679	41.1996	73.5135	14.1243	33.3831	17.9957	24.9946	35.1197	42.9758	53.4717	40.2202	44.4578	30.7178	21.0577	25.2377	122.441	-2.5881	0.338735	-7.64047	2.16436e-14	1.0539e-13	Down
hsa-miR-4524a-5p	103.179	153.891	207.022	134.716	133.999	89.3768	139.046	80.9373	192.108	133.593	499.844	249.28	364.139	130.869	55.3738	38.8418	138.442	125.97	66.6522	94.0707	26.9848	134.895	122.337	51.1939	33.3889	114.764	151.426	139.494	-1.05484	0.303804	-3.4721	0.00051641	0.00115559	Down
hsa-miR-454-3p	749.769	208.54	126.154	176.016	535.355	386.726	474.847	137.282	198.265	243.33	380.478	105.917	122.499	65.4346	200.491	77.6837	127.641	228.546	145.339	165.564	76.9566	249.13	137.419	95.6517	217.696	250.586	36.2792	219.244	-0.993765	0.31976	-3.10785	0.00188455	0.00391489	Down
hsa-miR-455-3p	11243.6	6538.17	8424.28	7724.05	17147.4	9825.14	7681.17	7651.07	15778.1	6203.32	18741.7	34714.1	12516.7	7289.9	9404.95	3418.08	9544.62	11187.9	4770.26	2518.59	3859.82	6958.61	7780.94	4068.57	2924.87	4575.83	6322.04	9215.32	-1.06306	0.27589	-3.85321	0.000116577	0.000280461	Down
hsa-miR-455-5p	317.399	449.266	461.486	297.949	761.037	441.155	485.753	187.09	772.742	189.257	888.405	1103.04	344.003	390.184	163.257	240.113	261.174	122.371	89.7954	66.4766	41.9763	104.513	145.798	44.4578	42.7378	72.649	67.8263	316.737	-1.96835	0.340472	-5.78125	7.41477e-09	2.58879e-08	Down
hsa-miR-4642	45.2023	4.02328	76.555	67.8497	24.3634	56.7199	24.992	8.40503	42.4854	0.795196	32.3282	21.3974	52.8589	14.541	0	3.53108	0.981855	1.79957	3.7029	6.27138	7.99549	0	1.67584	0	0	9.47596	12.6189	19.2804	-3.01356	0.564503	-5.33843	9.37556e-08	2.99821e-07	Down
hsa-miR-4649-3p	0.982659	1.67637	5.3912	10.8166	17.952	4.58342	19.9936	1.86778	9.8517	0	11.1905	4.27949	3.35612	0	1.90944	3.53108	3.92742	0	1.85145	2.50855	1.99887	0	1.67584	4.04162	0	0	1.57736	4.25789	-2.10773	0.625134	-3.37165	0.000747191	0.00164382	Down
hsa-miR-4659a-3p	7.86127	3.01746	6.46943	13.7666	3.20572	6.87514	4.54399	0	0.615731	0	9.94715	0	15.9416	2.4235	0	0	0	0	0	0	3.99775	0	0	4.04162	0	0	0	3.06322	-2.84302	0.916044	-3.10358	0.00191192	0.00396273	Down
hsa-miR-4664-3p	9.82659	27.1571	14.0171	52.1164	15.3874	24.6359	14.5408	36.7331	42.4854	19.0847	44.7622	14.9782	29.3661	2.4235	5.72832	7.06215	5.89113	1.79957	4.62863	0	3.99775	8.50686	8.37922	0	2.67111	1.05288	4.73207	14.8876	-2.73107	0.382351	-7.14283	9.14263e-13	4.1632e-12	Down
hsa-miR-4677-3p	317.399	365.783	515.398	231.082	167.98	283.026	259.462	89.965	315.254	158.244	342.555	66.3321	52.8589	7.27051	9.5472	28.2486	20.619	10.7974	17.5888	11.2885	8.99493	9.72213	11.7309	8.08324	8.01334	6.3173	14.1962	123.621	-4.33821	0.322463	-13.4534	2.94091e-41	4.83793e-40	Down
hsa-miR-4677-5p	8.84393	10.0582	18.3301	3.93332	14.1052	17.7608	14.0864	3.73557	26.4764	21.4703	32.3282	12.8385	11.7464	4.84701	0	3.53108	0	0	4.62863	3.76283	0	0	5.02753	0	0	0	3.15471	8.17278	-3.2577	0.54357	-5.99315	2.05819e-09	7.56187e-09	Down
hsa-miR-4682	15.7225	25.4808	7.54767	1.96666	39.1097	5.72928	14.9952	17.744	1.23146	13.5183	19.2726	13.9083	81.386	12.1175	5.72832	10.5932	0.981855	1.79957	10.183	0	14.9915	2.43053	0	1.34721	5.34223	0	9.46414	12.3182	-1.92394	0.562227	-3.42199	0.00062164	0.00137757	Down
hsa-miR-4695-3p	123.815	435.855	233.978	383.498	92.9658	160.993	135.411	558.156	309.713	297.403	254.274	105.917	213.114	237.503	43.9171	42.3729	149.242	88.1791	106.458	89.0536	114.935	93.5755	127.364	154.929	97.4957	54.75	135.653	179.279	-1.21527	0.284854	-4.26631	1.98736e-05	5.23653e-05	Down
hsa-miR-4697-3p	2.94798	13.4109	4.31296	32.4499	8.33486	4.58342	71.3407	8.40503	6.15731	13.5183	9.94715	29.9564	13.4245	7.27051	8.59248	0	11.7823	8.99787	17.5888	5.0171	6.99605	2.43053	0	1.34721	1.33556	1.05288	0	10.7852	-1.64759	0.536459	-3.07122	0.00213183	0.00439125	Down
hsa-miR-4705	0	6.3702	6.46943	0	5.12915	4.58342	0.454399	0	9.23596	0	16.1641	0	6.71225	0	0	3.53108	0	0	0	0	0	1.21527	0	0	0	0	0	2.21723	-3.64397	1.06414	-3.42433	0.000616321	0.00136744	Down
hsa-miR-4714-3p	7.86127	9.05238	0	4.91664	7.05258	9.16685	10.4512	12.7632	6.15731	8.74715	5.59527	2.13974	4.19515	2.4235	0	0	0	3.59915	2.77718	0	0	0	0	0	0	0	1.57736	3.64726	-3.34417	0.668481	-5.00263	5.6552e-07	1.68732e-06	Down
hsa-miR-4731-3p	75.6647	111.981	50.6772	108.166	69.2435	83.0746	122.688	155.026	88.0495	54.8685	224.433	85.5898	97.3276	14.541	27.6869	17.6554	55.9658	19.7953	37.9547	35.1197	16.9904	24.3053	25.1377	33.6802	60.1001	18.9519	89.9093	66.8364	-1.57024	0.277946	-5.64945	1.60959e-08	5.52053e-08	Down
hsa-miR-4731-5p	57.9769	100.247	17.2518	70.7997	32.6983	105.419	74.5215	134.48	78.8136	38.1694	90.146	142.293	87.2592	33.929	32.4605	35.3108	29.4557	26.9936	30.5489	55.1881	59.9662	18.229	43.5719	60.6243	64.1067	31.5865	74.1357	60.229	-0.897423	0.273447	-3.28189	0.00103114	0.00222036	Down
hsa-miR-4737	1.96532	1.00582	0	0.983329	0.641143	1.71878	9.08799	4.04687	5.54158	0.795196	1.24339	0	0	0	0	0	0	0	0	0	0	0	0	0	0	0	0	1.00109	-3.0617	1.05497	-2.90218	0.00370577	0.00738727	Down
hsa-miR-4741	14.7399	27.8277	57.1467	46.2165	34.6217	22.3442	19.9936	74.4001	44.9484	22.2655	18.6509	32.0962	7.55128	19.388	11.4566	14.1243	9.81855	7.19829	12.9602	12.5428	18.9893	17.0137	10.0551	16.1665	9.3489	10.5288	4.73207	22.1158	-1.39335	0.305806	-4.5563	5.20626e-06	1.43388e-05	Down
hsa-miR-4745-5p	27.5145	19.1106	32.3472	53.0998	39.1097	10.3127	28.1728	48.5624	59.1102	21.4703	15.5424	1.06987	5.03419	7.27051	6.68304	3.53108	4.90928	19.7953	2.77718	12.5428	8.99493	7.2916	10.0551	2.69441	14.6911	15.7933	3.15471	17.8015	-1.68801	0.410791	-4.10916	3.97102e-05	0.000100153	Down
hsa-miR-4746-5p	331.156	219.939	225.352	253.699	180.802	148.388	203.571	233.473	277.695	275.933	207.647	129.455	105.718	16.9645	4.7736	14.1243	14.7278	12.597	30.5489	10.0342	7.99549	19.4443	11.7309	16.1665	6.67779	11.5817	18.9283	110.708	-3.93976	0.242953	-16.2161	3.87787e-59	1.22086e-57	Down
hsa-miR-4747-5p	0.982659	4.69383	2.15648	1.96666	0	0	4.99839	8.09373	1.23146	0	0.621697	5.34936	7.55128	0	0	0	0	0	0	0	2.99831	0	0	0	0	0	0	1.50533	-2.89412	1.00924	-2.86763	0.00413559	0.00819933	Down
hsa-miR-4769-3p	18.6705	26.4866	31.2689	37.3665	21.7989	21.7713	25.4464	89.3424	32.018	20.6751	17.4075	54.5635	20.9758	2.4235	0	3.53108	0	0	0	0	0	1.21527	0	0	0	0	0	15.7393	-6.35835	0.629634	-10.0985	5.61002e-24	4.41443e-23	Down
hsa-miR-4769-5p	4.9133	1.00582	8.62591	2.94999	7.69372	0	3.1808	17.744	1.23146	15.9039	3.10848	5.34936	3.35612	0	2.86416	0	3.92742	0	0	2.50855	0.999436	1.21527	0	1.34721	0	0	0	3.25648	-2.44937	0.718611	-3.40847	0.000653276	0.00144417	Down
hsa-miR-4775	301.676	135.786	159.579	109.15	139.128	201.671	100.877	56.6561	179.793	104.966	67.1433	3.20962	30.2051	0	3.81888	10.5932	4.90928	14.3966	0	2.50855	1.99887	0	1.67584	6.73604	4.00667	2.10577	6.30943	61.0703	-4.94994	0.482641	-10.256	1.11269e-24	9.07045e-24	Down
hsa-miR-4781-3p	67.8035	68.3958	67.9291	41.2998	53.2149	76.7723	66.3423	22.7247	46.7956	100.99	56.5744	17.118	36.9174	16.9645	39.1435	38.8418	26.5101	19.7953	30.5489	37.6283	15.991	18.229	26.8135	21.5553	33.3889	51.5913	20.5056	41.4957	-0.966836	0.252392	-3.83069	0.000127784	0.000306211	Down
hsa-miR-4786-5p	21.6185	42.2445	35.5819	17.6999	22.44	23.49	44.9855	10.8954	39.4068	41.3502	39.7886	11.7686	11.7464	2.4235	9.5472	21.1865	10.8004	5.39872	12.0344	6.27138	4.99718	3.6458	15.0826	13.4721	5.34223	2.10577	11.0415	18.0135	-1.71947	0.328796	-5.2296	1.69879e-07	5.24871e-07	Down
hsa-miR-4788	14.7399	20.1164	2.15648	23.5999	17.3109	25.7818	21.3568	32.0636	11.6989	29.4222	13.0556	7.4891	6.71225	0	2.86416	0	0	1.79957	0	0	0	2.43053	0	0	0	0	6.30943	8.84843	-4.18079	0.599157	-6.97779	2.9986e-12	1.31003e-11	Down
hsa-miR-4797-3p	14.7399	7.71129	14.0171	15.7333	11.5406	10.3127	9.08799	5.91465	11.6989	0	6.21697	14.9782	0	2.4235	0	0	1.96371	7.19829	1.85145	3.76283	0.999436	1.21527	3.35169	0	1.33556	0	3.15471	5.52622	-2.31449	0.561386	-4.12281	3.74284e-05	9.4791e-05	Down
hsa-miR-4804-3p	13.7572	17.0989	10.7824	10.8166	18.5932	22.3442	8.17919	15.2536	4.92585	19.8799	32.9499	5.34936	31.8832	2.4235	6.68304	0	2.94557	1.79957	0.925726	1.25428	0	0	11.7309	0	1.33556	2.10577	3.15471	9.11749	-2.7334	0.47585	-5.74426	9.23257e-09	3.19899e-08	Down
hsa-miR-485-3p	2791.73	3250.81	4708.67	2686.45	2362.61	1882.07	988.773	7052.44	4036.12	2425.35	5061.23	5207.07	4944.41	186.61	117.431	250.706	190.48	152.964	139.785	87.7993	189.893	106.943	67.0337	43.1106	18.6978	63.173	148.271	1820.76	-4.86211	0.30381	-16.0038	1.20175e-57	3.59736e-56	Down
hsa-miR-485-5p	2807.46	1637.81	2172.65	1759.18	1240.61	2072.28	1190.53	1864.36	2026.99	2768.08	1564.19	3638.64	3505.47	92.0931	64.921	120.057	112.913	163.761	59.2464	87.7993	52.9701	64.4091	26.8135	40.4162	9.3489	68.4375	69.4037	1084.47	-4.89119	0.272949	-17.9198	8.25956e-72	4.30913e-70	Down
hsa-miR-487a-3p	189.653	157.579	430.217	164.216	185.932	116.877	79.9743	101.172	281.389	151.087	244.949	101.638	93.1324	2.4235	0	14.1243	7.85484	1.79957	0	2.50855	1.99887	0	1.67584	0	0	1.05288	1.57736	86.4011	-6.42551	0.455534	-14.1054	3.51546e-45	6.35567e-44	Down
hsa-miR-487a-5p	282.023	243.744	347.193	207.482	184.649	187.92	177.216	418.384	195.187	301.379	98.2281	289.935	272.685	29.082	7.63776	31.7797	18.6553	21.5949	7.4058	2.50855	15.991	2.43053	5.02753	2.69441	0	7.37019	11.0415	124.787	-4.50117	0.340459	-13.2209	6.64946e-40	1.04672e-38	Down
hsa-miR-487b-3p	2593.24	3279.98	5006.26	3124.04	1617.6	2900.73	1976.64	2221.73	3258.45	2376.05	2605.53	3052.35	3929.18	266.585	92.6079	300.141	276.883	210.55	181.442	62.7138	137.922	122.742	118.985	29.6386	18.6978	75.8076	56.7848	1477.53	-4.3957	0.310257	-14.1679	1.4467e-45	2.66835e-44	Down
hsa-miR-487b-5p	67.8035	63.3667	177.909	69.8164	41.0332	53.2823	50.8927	76.2679	70.1933	47.7118	48.4924	48.1442	66.2834	0	0	3.53108	0.981855	1.79957	0.925726	0	3.99775	0	0	0	0	0	0	33.0531	-6.47386	0.555194	-11.6605	2.02784e-31	2.21727e-30	Down
hsa-miR-490-3p	2089.13	206.864	1402.79	33.4332	71.808	45.2613	129.049	1642.41	191.492	64.4109	59.0612	126.245	632.629	14.541	9.5472	7.06215	20.619	8.99787	9.25726	1.25428	0.999436	20.6595	21.786	5.38883	1.33556	2.10577	4.73207	252.699	-5.81675	0.58863	-9.88184	4.99061e-23	3.70441e-22	Down
hsa-miR-490-5p	537.515	142.826	717.029	13.7666	8.97601	15.4691	9.54239	1199.74	105.29	40.555	4.35188	40.6551	146.83	2.4235	0.95472	0	0.981855	0	1.85145	0	1.99887	0	1.67584	0	0	0	1.57736	110.889	-8.09395	0.895999	-9.03344	1.66365e-19	1.04393e-18	Down
hsa-miR-493-3p	9575.03	9314.23	13144.8	9581.56	4700.22	10169.5	5988.08	7293.08	11757.4	9737.17	3368.35	6676	8272.01	38.7761	7.63776	218.927	28.4738	35.9915	32.4004	8.77993	36.9791	18.229	6.70337	16.1665	4.00667	21.0577	9.46414	4076.33	-7.99346	0.405454	-19.7148	1.60858e-86	1.3987e-84	Down
hsa-miR-493-5p	9059.13	9476.5	15394	10011.3	5077.21	10611.2	6018.52	12481.8	11088.7	11823	6243.08	4391.83	5881.61	116.328	36.2794	363.701	203.244	169.16	62.0236	50.171	72.9589	97.2213	60.3304	14.8193	14.6911	71.5961	31.5471	4404.51	-6.55182	0.359433	-18.2282	3.08318e-74	1.75934e-72	Down
hsa-miR-494-3p	836.243	260.172	447.469	117.016	284.026	292.766	169.491	168.412	227.82	159.039	988.498	312.403	580.609	12.1175	0.95472	7.06215	8.8367	12.597	3.7029	2.50855	9.99436	4.86106	1.67584	4.04162	0	4.21154	3.15471	182.211	-6.16048	0.401069	-15.3601	3.02991e-53	7.57891e-52	Down
hsa-miR-494-5p	59.9422	97.2293	183.301	77.683	39.7509	70.4701	34.5344	79.0695	137.924	100.99	142.99	43.8648	37.7564	0	0	10.5932	0	0	0.925726	2.50855	0	1.21527	0	0	0	0	0	41.5092	-6.94682	0.600853	-11.5616	6.449e-31	6.76775e-30	Down
hsa-miR-495-3p	572.89	319.18	693.308	213.382	485.345	269.849	211.75	249.661	418.697	162.22	670.811	133.734	226.538	12.1175	2.86416	14.1243	18.6553	25.194	3.7029	2.50855	8.99493	13.3679	5.02753	2.69441	1.33556	3.15865	1.57736	175.655	-5.48691	0.377461	-14.5363	7.12942e-48	1.44648e-46	Down
hsa-miR-495-5p	47.1676	7.04074	38.8166	4.91664	20.5166	12.0315	19.0848	18.0553	3.69439	5.56637	37.9235	8.55898	12.5855	4.84701	2.86416	0	0	1.79957	3.7029	0	0	0	0	0	0	0	0	9.2286	-4.28589	0.649552	-6.59822	4.16115e-11	1.71132e-10	Down
hsa-miR-496	322.312	123.381	167.127	93.4162	134.64	138.649	85.4271	80.0034	142.85	106.556	62.7914	44.9346	59.5712	4.84701	0.95472	3.53108	0	1.79957	0	0	0	0	0	0	0	0	0	58.2515	-7.84196	0.618501	-12.679	7.73429e-37	1.09479e-35	Down
hsa-miR-5000-3p	26.5318	34.1979	25.8777	6.8833	22.44	17.7608	5.45279	7.78244	24.0135	14.3135	12.4339	1.06987	10.9074	0	1.90944	10.5932	6.87299	1.79957	6.48008	3.76283	3.99775	0	0	2.69441	1.33556	2.10577	6.30943	9.538	-2.2803	0.460874	-4.94777	7.50694e-07	2.21807e-06	Down
hsa-miR-5001-3p	50.1156	35.2037	31.2689	62.9331	53.856	25.7818	30.8992	29.262	50.4899	95.4235	160.398	85.5898	61.2493	38.7761	31.5058	42.3729	23.5645	32.3923	24.0689	17.5599	37.9786	55.9022	36.8686	28.2914	29.3823	43.1682	37.8566	46.3762	-0.798998	0.268948	-2.97083	0.00296996	0.00597922	Down
hsa-miR-5008-3p	0	2.01164	3.23472	8.84996	10.2583	1.14586	9.99679	6.53725	4.92585	10.3375	3.73018	13.9083	5.03419	0	0	7.06215	1.96371	1.79957	0.925726	0	0	1.21527	0	0	6.67779	0	1.57736	3.74786	-2.2458	0.647786	-3.46689	0.000526518	0.00117677	Down
hsa-miR-500a-3p	69659.7	12421.5	38685.1	11744.9	29226.5	16287.2	18405.9	16105.6	16376	30282.6	18062.8	34521.6	23248.7	4764.61	7030.56	1938.56	5983.43	11054.8	7240.1	8327.14	3034.29	10614.1	4372.28	5986.99	3565.94	7369.14	3451.26	15546.7	-2.09006	0.279887	-7.46752	8.17178e-14	3.88585e-13	Down
hsa-miR-502-3p	4327.63	2000.91	5179.86	2265.59	1670.18	1740.56	1730.35	3545.68	1919.85	2584.39	3696.61	6532.64	4492.17	979.095	957.584	706.215	1203.75	1175.12	1145.12	1319.5	471.734	941.831	658.606	922.837	787.979	693.851	865.969	2019.1	-1.80655	0.223824	-8.07129	6.95593e-16	3.7139e-15	Down
hsa-miR-502-5p	343.931	98.9057	140.171	71.783	166.056	163.857	144.045	251.217	68.9619	142.34	193.969	155.131	144.313	169.645	176.623	102.401	63.8206	59.3859	96.2755	75.2566	82.9532	109.374	113.957	29.6386	64.1067	71.5961	80.4452	125.191	-0.797234	0.252842	-3.1531	0.00161547	0.00338674	Down
hsa-miR-503-3p	273.179	83.1478	76.555	147.499	110.277	152.399	119.961	444.221	97.9012	136.774	138.638	436.508	137.601	2.4235	0	7.06215	2.94557	0	3.7029	2.50855	1.99887	0	0	0	2.67111	0	0	88.0731	-6.91647	0.493764	-14.0076	1.39961e-44	2.48125e-43	Down
hsa-miR-503-5p	3059.02	2024.38	2264.3	1782.78	2007.42	2712.81	3082.65	2399.48	1637.84	1732.73	3522.53	4408.94	1496.83	38.7761	25.7774	183.616	36.3286	46.7889	10.183	17.5599	18.9893	30.3817	20.1101	6.73604	8.01334	27.375	14.1962	1208.02	-6.22566	0.349425	-17.8169	5.22753e-71	2.57986e-69	Down
hsa-miR-532-3p	3896.24	2928.95	5143.2	3094.54	2224.13	2129.57	2487.84	6255.21	2429.67	2776.03	2524.09	4515.93	6379.15	2106.02	1529.46	1733.76	1929.35	1311.89	1489.49	1221.66	1497.16	1057.28	1402.68	1437.47	1367.61	1475.09	2000.09	2531.24	-1.22495	0.187403	-6.53644	6.30003e-11	2.55641e-10	Down
hsa-miR-532-5p	14037.3	12518.4	13892	14207.1	10439.7	9217.84	8778.09	18285.9	11426.7	8789.3	6111.9	3264.18	7316.35	2350.8	3313.83	9149.02	3506.21	2600.38	1749.62	2403.19	2680.49	2277.41	2450.08	2383.21	3901.16	2096.29	2520.62	6728.42	-1.78009	0.246951	-7.20825	5.66764e-13	2.60683e-12	Down
hsa-miR-539-3p	77.6301	41.9092	200.552	11.7999	69.8846	56.7199	25.9008	30.8184	27.7079	44.531	103.202	125.175	62.0883	4.84701	0	7.06215	3.92742	0	0	0	0	0	0	0	0	0	3.15471	33.2189	-6.09089	0.610959	-9.96939	2.07495e-23	1.57214e-22	Down
hsa-miR-539-5p	302.659	173.672	194.083	139.633	148.104	211.983	188.576	185.845	153.933	208.341	223.811	111.267	166.967	2.4235	1.90944	7.06215	5.89113	1.79957	0	1.25428	1.99887	4.86106	0	0	0	2.10577	3.15471	90.4198	-6.42426	0.35616	-18.0376	9.87531e-73	5.30362e-71	Down
hsa-miR-541-3p	94.3353	68.3958	83.0244	69.8164	62.1909	80.7828	74.5215	198.296	67.7304	69.182	19.2726	17.118	19.2977	0	0.95472	0	1.96371	1.79957	0	0	0.999436	0	1.67584	0	0	0	1.57736	34.5531	-6.7127	0.616948	-10.8805	1.42783e-27	1.34393e-26	Down
hsa-miR-541-5p	99.2486	35.2037	20.4865	19.6666	47.4446	18.9066	68.1599	73.7775	14.1618	34.9886	23.0028	5.34936	28.527	0	0	7.06215	2.94557	7.19829	2.77718	0	1.99887	3.6458	0	4.04162	0	0	1.57736	19.2656	-4.20694	0.511107	-8.23102	1.85625e-16	1.03339e-15	Down
hsa-miR-542-3p	74.6821	50.6263	78.7114	37.3665	85.2721	61.8762	84.5183	62.2595	43.1012	46.9166	58.4395	9.62885	19.2977	4.84701	7.63776	21.1865	2.94557	5.39872	0	0	3.99775	1.21527	0	1.34721	0	5.26442	0	28.3902	-4.06064	0.44921	-9.03951	1.57377e-19	9.9093e-19	Down
hsa-miR-542-5p	348.844	356.396	458.252	337.282	341.729	250.942	406.687	532.007	307.25	249.692	308.983	479.303	484.121	87.2461	21.9586	180.085	41.2379	43.1898	19.4402	8.77993	33.9808	21.8748	13.4067	6.73604	2.67111	11.5817	6.30943	198.518	-3.44911	0.39883	-8.64807	5.23779e-18	3.11538e-17	Down
hsa-miR-543	1184.1	761.406	1831.93	725.697	853.362	795.797	503.929	955.06	1040.59	860.402	888.405	451.486	599.068	14.541	15.2755	45.904	19.6371	37.791	5.55435	5.0171	15.991	24.3053	3.35169	4.04162	1.33556	5.26442	14.1962	431.979	-5.93176	0.335235	-17.6943	4.63562e-70	2.11616e-68	Down
hsa-miR-548ae-5p	95.3179	2.01164	3.23472	5.89997	10.8994	79.0641	10.4512	8.71633	8.62023	41.3502	65.2782	6.41923	17.6196	0	5.72832	7.06215	5.89113	5.39872	3.7029	3.76283	4.99718	7.2916	1.67584	1.34721	6.67779	3.15865	1.57736	15.302	-2.70181	0.536999	-5.03131	4.87142e-07	1.46303e-06	Down
hsa-miR-548ag	43.237	27.1571	25.8777	18.6832	39.1097	25.7818	27.264	9.02763	26.4764	21.4703	37.3018	17.118	6.71225	4.84701	0.95472	3.53108	4.90928	3.59915	0	1.25428	1.99887	4.86106	1.67584	0	0	0	1.57736	13.1269	-3.70682	0.450103	-8.2355	1.78804e-16	9.98458e-16	Down
hsa-miR-548ah-3p	57.9769	14.0815	9.70415	22.6166	27.5692	44.1155	32.2624	4.04687	25.245	28.6271	59.0612	3.20962	9.22934	2.4235	12.4114	0	8.8367	1.79957	8.33153	0	3.99775	9.72213	11.7309	8.08324	0	8.42307	1.57736	15.3734	-2.16703	0.47501	-4.56207	5.06526e-06	1.39716e-05	Down
hsa-miR-548am-3p	5.89595	2.01164	1.07824	2.94999	6.41143	18.3337	9.99679	3.73557	1.84719	3.18078	16.7858	0	4.19515	0	1.90944	3.53108	0.981855	5.39872	1.85145	0	0.999436	1.21527	0	0	1.33556	3.15865	3.15471	3.70216	-1.88536	0.609956	-3.09098	0.001995	0.0041209	Down
hsa-miR-548as-5p	23.5838	13.0757	6.46943	4.91664	16.6697	12.0315	5.90719	8.40503	11.0832	0	11.1905	0	2.51709	0	0	0	0.981855	3.59915	6.48008	3.76283	0	3.6458	1.67584	0	1.33556	0	0	5.08633	-2.4626	0.659541	-3.73381	0.000188603	0.00044096	Down
hsa-miR-548at-5p	19.6532	11.3993	5.3912	1.96666	7.69372	4.58342	4.99839	3.42427	6.77304	17.4943	18.6509	0	5.03419	0	0	0	2.94557	0	1.85145	3.76283	2.99831	3.6458	10.0551	1.34721	0	1.05288	3.15471	5.10653	-1.86925	0.558807	-3.34507	0.000822607	0.00180268	Down
hsa-miR-548ay-3p	1.96532	9.38766	4.31296	1.96666	4.488	4.58342	0	0	12.3146	6.36157	18.0292	0	8.39031	0	0	3.53108	0	1.79957	2.77718	2.50855	2.99831	0	0	0	0	0	1.57736	3.22192	-2.43227	0.810479	-3.00102	0.00269073	0.0054592	Down
hsa-miR-548ay-5p	10.8092	9.05238	7.54767	6.8833	12.1817	12.0315	11.36	10.8954	3.07865	12.7231	24.2462	2.13974	14.2635	0	0.95472	3.53108	3.92742	7.19829	5.55435	1.25428	1.99887	6.07633	5.02753	4.04162	9.3489	1.05288	0	6.93255	-1.57125	0.418756	-3.75218	0.000175305	0.000412934	Down
hsa-miR-548d-5p	113.006	60.0139	62.5379	38.3498	97.4538	77.9182	63.1615	22.7247	62.8046	66.0013	122.474	39.5853	29.3661	9.69401	6.68304	7.06215	10.8004	17.9957	9.25726	5.0171	7.99549	9.72213	3.35169	5.38883	10.6845	5.26442	1.57736	35.7737	-3.06424	0.307511	-9.96467	2.17592e-23	1.64183e-22	Down
hsa-miR-548e-5p	32.4277	13.7462	14.0171	4.91664	32.0572	16.042	26.3552	4.98076	14.7775	14.3135	22.3811	7.4891	5.03419	4.84701	3.81888	0	7.85484	7.19829	0	11.2885	1.99887	12.1527	1.67584	8.08324	16.0267	5.26442	1.57736	10.7528	-1.42545	0.42855	-3.32623	0.000880307	0.00191362	Down
hsa-miR-548h-5p	267.283	55.6554	71.1638	15.7333	50.0092	120.888	73.6127	19.6117	76.3506	62.8205	93.8762	14.9782	40.2735	0	0	3.53108	0.981855	5.39872	0.925726	10.0342	2.99831	3.6458	0	5.38883	13.3556	2.10577	7.88678	37.7225	-4.20932	0.485998	-8.66118	4.66908e-18	2.79533e-17	Down
hsa-miR-548k	563.064	217.257	218.883	158.316	364.811	308.235	327.168	74.0888	257.991	307.741	503.574	179.739	151.026	79.9756	135.57	67.0904	115.859	163.761	141.636	99.0878	70.96	194.443	110.606	96.9989	74.7912	97.9182	63.0943	190.507	-1.36622	0.253406	-5.3914	6.99116e-08	2.25944e-07	Down
hsa-miR-548l	11.7919	14.752	0	9.83329	4.488	9.73978	19.0848	10.8954	1.23146	12.7231	13.0556	2.13974	9.22934	0	0.95472	10.5932	6.87299	10.7974	0.925726	3.76283	0	1.21527	0	0	1.33556	2.10577	6.30943	6.06805	-1.64749	0.562866	-2.92697	0.00342285	0.0068382	Down
hsa-miR-548o-3p	1109.42	208.205	306.22	140.616	464.829	455.478	454.399	65.9951	270.306	497.793	612.371	115.546	241.641	36.3525	63.9663	45.904	63.8206	212.35	140.71	74.0023	55.9684	185.936	51.9511	105.082	26.7111	82.125	48.898	227.281	-2.15294	0.354998	-6.06465	1.32244e-09	4.90808e-09	Down
hsa-miR-548p	59.9422	14.0815	11.8606	23.5999	32.6983	46.4072	31.808	4.66946	25.245	31.0126	65.2782	3.20962	7.55128	2.4235	12.4114	0	8.8367	1.79957	8.33153	0	3.99775	8.50686	11.7309	5.38883	1.33556	8.42307	3.15471	16.0631	-2.26461	0.458816	-4.93577	7.98356e-07	2.35129e-06	Down
hsa-miR-548s	66.8208	16.0931	12.9389	18.6832	28.2103	35.5215	52.2559	13.3858	12.9303	26.2415	96.363	8.55898	11.7464	2.4235	10.5019	10.5932	7.85484	23.3944	4.62863	13.797	2.99831	15.7985	33.5169	8.08324	1.33556	4.21154	7.88678	20.2509	-1.57017	0.426363	-3.68271	0.000230767	0.000533392	Down
hsa-miR-549a-3p	37.341	42.5797	21.5648	74.733	28.8514	6.87514	27.264	45.1381	44.3326	19.8799	3.73018	6.41923	14.2635	0	0	0	0	0	0	0	0	0	0	0	0	0	0	13.8138	-6.80994	0.700199	-9.72572	2.34246e-22	1.67739e-21	Down
hsa-miR-549a-5p	271.214	173.336	79.7897	389.398	148.104	11.4586	174.944	63.816	126.841	29.4222	73.3602	50.284	113.269	0	0	3.53108	0	0	0	0	0	0	1.67584	0	0	0	0	63.3498	-8.58849	0.692627	-12.3999	2.617e-35	3.41331e-34	Down
hsa-miR-550a-3-5p	262.37	250.114	250.151	366.782	289.156	361.518	280.819	231.605	309.713	270.367	356.854	316.682	174.518	121.175	147.982	95.3391	170.843	116.972	117.567	104.105	99.9436	136.11	144.123	72.7492	46.7445	120.029	187.705	200.075	-1.24934	0.171911	-7.26738	3.66532e-13	1.71173e-12	Down
hsa-miR-550a-3p	123.815	159.59	131.545	228.132	166.697	167.868	163.129	155.026	141.002	89.0619	234.38	224.673	217.309	24.235	32.4605	17.6554	40.2561	25.194	75.9095	20.0684	66.9622	10.9374	23.4618	72.7492	25.3756	24.2163	41.0113	100.101	-2.21878	0.251917	-8.80756	1.27895e-18	7.75869e-18	Down
hsa-miR-550a-5p	377.341	352.708	352.584	533.948	428.925	524.229	408.051	329.041	442.095	396.803	514.143	460.045	247.514	157.528	188.08	112.994	229.754	151.164	159.225	126.682	137.922	185.936	196.074	98.3461	54.7578	171.62	242.913	280.756	-1.38131	0.179409	-7.69923	1.36891e-14	6.77406e-14	Down
hsa-miR-5581-3p	31.4451	18.7753	35.5819	30.4832	19.2343	21.1983	37.7151	17.744	29.5551	34.9886	60.3046	14.9782	8.39031	2.4235	4.7736	3.53108	0	0	1.85145	1.25428	0	1.21527	0	0	2.67111	4.21154	0	14.1602	-4.14407	0.472724	-8.76638	1.84507e-18	1.10825e-17	Down
hsa-miR-5587-3p	8.84393	6.03492	19.4083	9.83329	4.488	7.44806	28.6272	10.5841	11.0832	11.1327	25.4896	10.6987	1.67806	0	4.7736	3.53108	1.96371	1.79957	2.77718	3.76283	4.99718	2.43053	1.67584	2.69441	2.67111	6.3173	1.57736	7.27118	-1.96359	0.431714	-4.54836	5.40648e-06	1.48678e-05	Down
hsa-miR-5587-5p	5.89595	10.3935	18.3301	8.84996	3.84686	12.6044	9.54239	9.96152	8.62023	3.97598	6.21697	14.9782	7.55128	0	0.95472	0	1.96371	0	1.85145	0	0.999436	2.43053	5.02753	5.38883	5.34223	1.05288	3.15471	5.51605	-2.15526	0.443527	-4.85937	1.1776e-06	3.40776e-06	Down
hsa-miR-561-5p	56.9942	23.1339	42.0513	16.7166	42.9566	28.6464	53.6191	14.9423	25.245	13.5183	76.4687	0	13.4245	4.84701	0.95472	3.53108	6.87299	5.39872	0.925726	2.50855	3.99775	12.1527	3.35169	4.04162	5.34223	6.3173	7.88678	17.6239	-2.69236	0.444164	-6.06162	1.34756e-09	4.99116e-09	Down
hsa-miR-5690	628.902	1050.75	1127.84	598.847	462.905	1094.29	689.324	169.346	1054.13	805.533	1053.15	106.987	606.619	79.9756	93.5626	261.3	93.2763	185.356	129.602	160.547	44.9746	119.096	124.012	82.1797	128.213	82.125	105.683	412.538	-2.59843	0.292206	-8.89246	5.97713e-19	3.68724e-18	Down
hsa-miR-5699-3p	78.6127	52.9732	42.0513	76.6997	69.8846	80.7828	106.329	18.3665	46.1798	50.8925	51.6008	39.5853	46.1467	4.84701	2.86416	7.06215	4.90928	8.99787	8.33153	3.76283	6.99605	3.6458	1.67584	9.43045	4.00667	5.26442	15.7736	31.3953	-3.24712	0.307308	-10.5663	4.26792e-26	3.78312e-25	Down
hsa-miR-5699-5p	39.3064	66.7194	83.0244	53.0998	53.856	48.1259	69.5231	40.78	20.3191	47.7118	108.175	20.3276	36.0783	29.082	41.053	21.1865	15.7097	25.194	34.2518	11.2885	13.9921	12.1527	35.1927	16.1665	26.7111	24.2163	20.5056	37.5463	-1.18329	0.26722	-4.42814	9.50473e-06	2.57121e-05	Down
hsa-miR-5701	8198.32	21976.8	20172.8	16426.5	5164.41	13584.1	5188.79	19403.2	16478.8	10728.8	8009.32	28657.6	25676	4650.7	1611.57	5042.38	4232.78	1427.06	3225.23	2050.74	3169.21	1380.54	3209.24	3148.42	2231.72	2238.43	1607.33	8847.81	-2.45496	0.27332	-8.98201	2.65877e-19	1.65696e-18	Down
hsa-miR-573	7.86127	1.00582	7.54767	5.89997	0.641143	2.29171	0	0	8.0045	0	12.4339	1.06987	0	2.4235	0	3.53108	0	0	0	0	0	0	0	0	0	0	0	1.95224	-3.38707	1.0442	-3.24371	0.00117984	0.00252269	Down
hsa-miR-576-3p	45.2023	26.8219	22.643	5.89997	19.8754	42.3967	28.1728	10.2728	22.782	38.9646	41.032	5.34936	11.7464	12.1175	17.185	7.06215	14.7278	7.19829	5.55435	2.50855	1.99887	20.6595	5.02753	1.34721	1.33556	6.3173	0	15.7111	-1.73838	0.429423	-4.04817	5.16186e-05	0.000127891	Down
hsa-miR-576-5p	202.428	82.142	84.1026	51.1331	133.999	148.961	114.963	42.959	118.836	88.2667	262.356	56.7032	72.1567	4.84701	11.4566	24.7175	24.5464	7.19829	19.4402	7.52566	6.99605	18.229	6.70337	4.04162	5.34223	7.37019	11.0415	59.943	-3.30941	0.32313	-10.2417	1.28924e-24	1.04629e-23	Down
hsa-miR-579-5p	61.9075	54.3143	62.5379	45.2331	41.0332	68.1784	64.0703	14.3197	54.1843	73.9532	67.1433	43.8648	34.4003	0	9.5472	0	8.8367	10.7974	6.48008	7.52566	2.99831	19.4443	13.4067	9.43045	4.00667	5.26442	11.0415	29.4044	-2.70712	0.297895	-9.08749	1.01351e-19	6.42592e-19	Down
hsa-miR-584-3p	26.5318	18.1048	14.0171	26.5499	25.6457	28.6464	12.2688	14.3197	36.9439	39.7598	30.4631	40.6551	32.7222	9.69401	5.72832	0	11.7823	7.19829	3.7029	3.76283	5.99662	0	3.35169	2.69441	0	0	6.30943	15.0685	-2.60773	0.366853	-7.10839	1.17405e-12	5.29338e-12	Down
hsa-miR-584-5p	2507.75	2885.36	1575.31	3368.88	1168.8	2296.87	1441.35	1645.21	2635.33	2587.57	1151.38	1889.39	2111	387.761	282.597	925.142	990.692	960.972	579.504	563.17	483.727	266.143	162.557	138.762	41.4023	116.87	146.694	1233.71	-2.28124	0.347159	-6.57117	4.99222e-11	2.03478e-10	Down
hsa-miR-588	10.8092	2.34691	0	0	1.28229	1.14586	5.45279	3.11297	0	5.56637	6.21697	0	4.19515	0	0	3.53108	0	0	0	0	0	0	0	0	0	0	1.57736	1.67544	-3.18284	0.953438	-3.33828	0.000842979	0.00183904	Down
hsa-miR-589-5p	14531.6	13605.4	18873.5	12784.3	6097.27	10352.8	9195.68	4998.81	13627.4	12231.7	7490.2	5941	5485.58	2384.73	2568.2	2747.18	2655.92	2697.56	5588.61	2350.51	5443.93	2705.18	3117.07	4060.48	3615.35	3829.34	5793.63	6843.44	-1.55477	0.221202	-7.02876	2.08379e-12	9.23543e-12	Down
hsa-miR-597-3p	14.7399	8.04656	6.46943	34.4165	15.3874	22.9171	11.8144	7.15984	11.0832	24.6511	21.7594	17.118	11.7464	7.27051	4.7736	14.1243	1.96371	17.9957	10.183	1.25428	6.99605	2.43053	5.02753	6.73604	6.67779	4.21154	9.46414	11.3488	-1.24175	0.351835	-3.52934	0.00041659	0.000941452	Down
hsa-miR-605-3p	1.96532	4.02328	0	3.93332	0	3.43757	3.1808	0	0.615731	2.38559	4.97357	7.4891	5.03419	0	0	0	0.981855	1.79957	0	0	0	0	0	0	0	0	0	1.47481	-3.05213	0.916916	-3.32869	0.000872541	0.001899	Down
hsa-miR-605-5p	139.538	181.048	146.641	206.499	82.0663	132.346	105.875	281.724	154.548	120.075	218.837	74.891	97.3276	19.388	4.7736	28.2486	30.4375	26.9936	7.4058	6.27138	2.99831	18.229	6.70337	4.04162	2.67111	4.21154	7.88678	78.2102	-3.68768	0.338332	-10.8996	1.15761e-27	1.09523e-26	Down
hsa-miR-610	8.84393	8.38184	3.23472	8.84996	3.20572	2.29171	1.8176	12.7632	7.38877	8.74715	8.08206	2.13974	8.39031	0	0	0	0	0	0	0	0	0	0	0	0	0	0	3.11617	-4.66985	0.707378	-6.60163	4.06667e-11	1.67624e-10	Down
hsa-miR-6132	1.96532	6.3702	12.9389	3.93332	1.92343	1.14586	0	6.22595	1.23146	4.77118	0.621697	0	2.51709	0	0.95472	0	0	0	0	0	1.99887	0	0	0	0	0	0	1.72585	-3.08774	0.897613	-3.43994	0.00058184	0.00129251	Down
hsa-miR-6134	8.84393	1.67637	19.4083	86.5329	40.392	2.86464	10.4512	7.47114	65.8832	1.59039	0.621697	0	0.839031	4.84701	2.86416	28.2486	5.89113	0	0	2.50855	3.99775	4.86106	1.67584	4.04162	0	0	4.73207	11.4905	-2.18347	0.742272	-2.9416	0.00326519	0.00653753	Down
hsa-miR-615-3p	5252.31	3734.28	8885.77	4894.03	1250.87	2344.42	3452.53	12705.9	3065.11	3377.99	2652.78	4852.94	6515.07	521.053	505.047	508.475	507.619	617.254	1018.3	609.578	648.634	303.817	553.028	1256.94	462.103	416.942	1422.78	2679.1	-2.85838	0.287927	-9.92744	3.16266e-23	2.37655e-22	Down
hsa-miR-615-5p	53.0636	36.2095	53.912	30.4832	10.2583	26.3547	27.7184	98.0587	24.6292	20.6751	25.4896	41.725	45.3077	19.388	14.3208	17.6554	7.85484	7.19829	11.1087	8.77993	4.99718	8.50686	8.37922	13.4721	9.3489	2.10577	25.2377	24.157	-1.79935	0.326363	-5.51334	3.52092e-08	1.17107e-07	Down
hsa-miR-625-3p	283.006	221.951	391.401	220.266	126.946	250.37	195.846	223.823	328.8	127.231	519.739	60.9827	231.573	46.0466	45.8266	42.3729	46.1472	26.9936	38.8805	18.8141	46.9735	36.458	48.5995	44.4578	30.7178	44.2211	41.0113	138.498	-2.62051	0.24452	-10.717	8.4733e-27	7.58444e-26	Down
hsa-miR-625-5p	738.96	340.303	1022.17	357.932	369.94	697.826	707.5	569.674	1012.26	652.061	1866.33	980.003	861.685	441.078	400.028	254.237	364.268	331.121	301.787	245.838	222.874	335.413	355.279	168.401	134.891	167.409	249.222	524.018	-1.46483	0.241445	-6.06693	1.30375e-09	4.84857e-09	Down
hsa-miR-627-3p	34.3931	36.5448	33.4254	26.5499	12.8229	45.2613	30.4448	10.5841	46.1798	28.6271	14.299	9.62885	27.688	2.4235	1.90944	7.06215	0.981855	5.39872	4.62863	1.25428	5.99662	1.21527	1.67584	5.38883	0	1.05288	9.46414	14.9963	-3.071	0.398232	-7.71159	1.24257e-14	6.17756e-14	Down
hsa-miR-643	3.93064	8.38184	9.70415	13.7666	2.56457	5.72928	2.272	0	2.46292	0	12.4339	13.9083	12.5855	0	0	0	1.96371	0	1.85145	1.25428	1.99887	0	0	2.69441	0	0	3.15471	3.72804	-2.71997	0.731005	-3.72086	0.000198544	0.000462425	Down
hsa-miR-6501-5p	48.1503	39.5623	16.1736	78.6663	54.4972	12.0315	64.9791	30.5071	36.3281	38.9646	64.6565	211.835	30.2051	24.235	75.4229	17.6554	40.2561	25.194	23.1431	2.50855	22.987	9.72213	10.0551	6.73604	4.00667	7.37019	9.46414	37.2338	-1.47296	0.427485	-3.44564	0.0005697	0.00126862	Down
hsa-miR-6502-5p	6.87861	9.05238	0	18.6832	10.2583	4.0105	13.1776	2.80168	19.7034	0	8.70376	0	3.35612	0	6.68304	0	1.96371	3.59915	2.77718	0	0.999436	2.43053	0	1.34721	0	1.05288	4.73207	4.52632	-1.94686	0.659823	-2.95057	0.00317185	0.00636462	Down
hsa-miR-6509-3p	6.87861	9.72293	0	3.93332	0	3.43757	4.08959	4.35816	0	4.77118	4.97357	6.41923	2.51709	0	0	0	0	0	0	0	0	2.43053	0	0	1.33556	0	0	2.03212	-3.33096	0.860662	-3.87023	0.000108732	0.000261933	Down
hsa-miR-6510-3p	12.7746	2.68219	12.9389	1.96666	0.641143	3.43757	8.63359	5.29206	1.84719	1.59039	0	0	2.51709	0	0	10.5932	0	0	0	1.25428	0.999436	1.21527	0	0	0	0	0	2.53272	-2.75274	0.861008	-3.19712	0.00138808	0.00292682	Down
hsa-miR-654-3p	31180.8	55177	89370.9	38804.1	20742.3	46469	23362	13769	51624.1	32625.3	31738.9	24150.2	26195.4	1090.58	144.163	1207.63	773.702	381.509	271.238	222.007	358.798	278.296	179.315	132.026	44.0734	194.784	279.192	18176.5	-6.55873	0.367959	-17.8246	4.55221e-71	2.30898e-69	Down
hsa-miR-654-5p	2035.09	1981.47	2355.95	1635.28	1154.7	1699.3	1221.88	2256.6	2174.15	2171.68	453.217	1062.38	1206.53	21.8115	6.68304	180.085	33.3831	16.1962	18.5145	7.52566	41.9763	15.7985	20.1101	2.69441	14.6911	9.47596	18.9283	808.003	-5.89117	0.398311	-14.7904	1.68983e-49	3.67336e-48	Down
hsa-miR-655-3p	43.237	35.8743	53.912	15.7333	31.416	12.0315	18.176	36.1105	25.245	19.8799	62.1697	0	12.5855	0	0	14.1243	0.981855	0	0	0	0	0	0	0	0	1.05288	0	14.1678	-5.54182	0.720172	-7.69513	1.41349e-14	6.97577e-14	Down
hsa-miR-655-5p	8.84393	32.5215	31.2689	21.6332	10.8994	31.511	8.17919	8.09373	23.3978	34.9886	27.3547	8.55898	17.6196	0	2.86416	0	3.92742	0	1.85145	1.25428	1.99887	1.21527	0	0	0	0	0	10.2956	-4.13712	0.538717	-7.67959	1.59597e-14	7.834e-14	Down
hsa-miR-656-3p	6.87861	14.4168	19.4083	10.8166	7.69372	9.16685	11.36	1.24519	3.69439	7.95196	11.8122	6.41923	14.2635	0	0.95472	0	1.96371	1.79957	0	0	0.999436	0	0	0	0	2.10577	0	4.9241	-3.83368	0.640889	-5.98182	2.20654e-09	8.05828e-09	Down
hsa-miR-656-5p	11.7919	32.5215	38.8166	18.6832	3.84686	16.6149	15.4496	0	44.3326	19.8799	14.9207	16.0481	12.5855	0	0	0	0	0	0.925726	1.25428	0	0	1.67584	0	0	2.10577	0	9.31308	-5.17074	0.731211	-7.07148	1.5329e-12	6.89426e-12	Down
hsa-miR-659-5p	68.7861	96.5587	88.4156	71.783	63.4732	106.565	63.1615	31.441	84.3551	58.0493	102.58	67.4019	96.4885	24.235	17.185	24.7175	37.3105	19.7953	17.5888	13.797	27.9842	14.5832	10.0551	6.73604	42.7378	15.7933	6.30943	47.3291	-1.94689	0.253399	-7.68311	1.55271e-14	7.64218e-14	Down
hsa-miR-660-3p	77.6301	25.4808	99.198	32.4499	27.5692	33.2298	27.7184	22.7247	34.4809	42.9406	83.3074	43.8648	75.5128	29.082	26.7322	24.7175	42.2198	17.9957	25.9203	25.0855	17.9899	36.458	23.4618	35.0274	16.0267	32.6394	12.6189	36.7438	-0.862031	0.267435	-3.22333	0.0012671	0.00269351	Down
hsa-miR-660-5p	1363.93	586.729	1221.64	511.331	866.185	448.603	521.196	726.257	521.524	361.019	665.216	299.564	396.862	247.197	347.518	533.192	322.049	253.74	138.859	250.855	247.86	243.053	187.694	167.054	414.023	242.163	135.653	452.629	-1.29656	0.243909	-5.31577	1.06208e-07	3.37866e-07	Down
hsa-miR-665	767.457	3178.73	4967.45	3561.62	325.06	1769.2	1322.3	2507.19	5012.67	2535.08	1906.74	1340.55	1461.59	106.634	20.0491	197.74	90.3307	41.3902	24.9946	41.3911	137.922	12.1527	16.7584	17.5137	8.01334	11.5817	61.5169	1164.58	-5.40673	0.431581	-12.5277	5.26575e-36	7.17557e-35	Down
hsa-miR-668-3p	524.74	399.981	465.799	387.432	253.252	296.204	417.139	386.943	329.416	367.38	131.8	992.841	975.793	7.27051	1.90944	28.2486	9.81855	0	13.8859	3.76283	5.99662	4.86106	6.70337	9.43045	0	6.3173	6.30943	223.453	-6.03248	0.359614	-16.7749	3.7258e-63	1.44751e-61	Down
hsa-miR-671-3p	4408.21	7651.95	9165.03	6900.02	3418.58	7809.01	4012.35	4212.48	9942.82	10887	2755.36	6719.87	8517.84	1194.79	1048.28	1797.32	936.69	1092.34	2455.02	1092.47	2442.62	1296.69	1194.88	2683.64	1156.59	1738.31	1566.31	4003.57	-2.10039	0.228437	-9.19462	3.76318e-20	2.41957e-19	Down
hsa-miR-671-5p	2944.05	817.397	1527.86	633.264	1675.95	1609.93	1743.08	1163.94	1331.83	2363.32	3063.72	3921.08	3685.02	433.807	505.047	183.616	789.412	754.021	601.722	761.346	398.775	1346.51	534.594	435.148	304.507	1124.48	599.395	1305.66	-1.69935	0.28636	-5.93431	2.95076e-09	1.06906e-08	Down
hsa-miR-6720-3p	20.6358	34.5332	60.3814	26.5499	19.2343	36.0945	24.5376	35.7992	93.5911	35.7838	50.3574	127.315	74.6737	0	0	7.06215	3.92742	1.79957	0	0	0	2.43053	1.67584	1.34721	0	1.05288	1.57736	24.4578	-5.29363	0.524204	-10.0984	5.6138e-24	4.41443e-23	Down
hsa-miR-6720-5p	30.4624	34.8684	39.8948	19.6666	25.6457	24.063	29.9904	28.6394	55.4158	32.603	54.0876	86.6596	56.2151	2.4235	0	0	0.981855	0	0	0	1.99887	0	0	0	1.33556	0	0	19.4427	-6.2481	0.604231	-10.3406	4.61704e-25	3.8148e-24	Down
hsa-miR-6724-5p	115.954	133.439	255.543	215.349	107.712	153.545	141.773	226.313	231.515	221.86	108.797	1.06987	0.839031	46.0466	55.3738	63.5594	59.8932	48.5885	0.925726	85.2908	32.9814	55.9022	77.0888	0	74.7912	63.173	77.2905	98.319	-1.47807	0.520266	-2.84099	0.00449734	0.00884929	Down
hsa-miR-675-3p	24.5665	184.736	16.1736	412.998	509.709	83.6475	293.542	524.225	107.137	229.016	816.91	118.756	398.54	116.328	49.6455	388.418	251.355	106.175	102.756	71.4937	81.9538	52.2564	33.5169	39.069	4.00667	46.3269	121.456	192.026	-1.45972	0.477566	-3.05658	0.00223881	0.00458303	Down
hsa-miR-675-5p	19.6532	113.658	7.54767	178.966	289.156	80.7828	199.481	244.057	77.5821	217.088	604.289	41.725	303.729	60.5876	84.0154	102.401	63.8206	131.369	180.516	149.259	55.9684	80.2076	28.4893	25.5969	10.6845	40.0096	77.2905	128.442	-1.23311	0.438267	-2.8136	0.00489894	0.00962913	Down
hsa-miR-6753-3p	17.6879	21.7928	17.2518	23.5999	29.4926	14.8961	35.4432	21.7908	31.4023	15.1087	11.8122	21.3974	10.0684	0	0	3.53108	0	0	0.925726	2.50855	7.99549	0	1.67584	0	0	1.05288	1.57736	10.7782	-3.91985	0.487349	-8.04321	8.7513e-16	4.64531e-15	Down
hsa-miR-6775-3p	4.9133	2.68219	0	1.96666	3.20572	1.71878	8.17919	0	3.69439	0.795196	2.48679	6.41923	10.0684	0	0.95472	0	0	0	0.925726	0	0	2.43053	1.67584	0	0	2.10577	0	2.00824	-2.38925	0.799858	-2.9871	0.00281641	0.00568261	Down
hsa-miR-6783-3p	2.94798	7.37602	6.46943	0	1.28229	2.29171	4.54399	3.11297	4.31012	3.97598	0.621697	11.7686	1.67806	0	0	0	0	0	0	0	0	0	1.67584	0	0	0	0	1.92795	-3.70582	0.80402	-4.60911	4.0439e-06	1.13081e-05	Down
hsa-miR-6783-5p	1.96532	0.335273	0	3.93332	3.20572	1.71878	1.3632	6.22595	1.23146	4.77118	1.24339	6.41923	2.51709	0	0	0	0	0	0	0	0	0	1.67584	0	0	0	0	1.35577	-3.17805	0.841348	-3.77733	0.000158516	0.000375909	Down
hsa-miR-6787-3p	7.86127	2.01164	7.54767	0	0	2.29171	2.272	5.91465	2.46292	0	0.621697	16.0481	6.71225	0	1.90944	0	0	0	0.925726	1.25428	2.99831	0	0	0	0	0	0	2.25302	-2.64246	0.888259	-2.97488	0.00293104	0.00590736	Down
hsa-miR-6797-3p	21.6185	26.1513	39.8948	47.1998	26.2869	8.02099	29.0816	96.8135	33.8652	34.1934	25.4896	46.0045	41.9515	9.69401	3.81888	7.06215	8.8367	5.39872	28.6975	10.0342	6.99605	2.43053	8.37922	33.6802	18.6978	25.2692	7.88678	24.202	-1.51232	0.363414	-4.16143	3.16264e-05	8.09956e-05	Down
hsa-miR-6798-3p	10.8092	6.3702	16.1736	10.8166	4.488	2.86464	9.54239	17.744	8.62023	3.97598	0	7.4891	4.19515	4.84701	6.68304	0	0.981855	0	0.925726	1.25428	2.99831	1.21527	1.67584	8.08324	4.00667	1.05288	6.30943	5.30084	-1.44628	0.508148	-2.84618	0.00442473	0.00872523	Down
hsa-miR-6811-5p	1.96532	0.670547	5.3912	0	1.92343	3.43757	0	1.86778	1.84719	12.7231	3.73018	6.41923	5.03419	0	0	0	0	0	0	0	0	2.43053	0	0	0	0	0	1.75705	-3.32215	0.89637	-3.70623	0.000210366	0.000488091	Down
hsa-miR-6820-5p	37.341	32.5215	49.599	25.5666	18.5932	61.8762	27.264	37.9783	48.6427	73.158	19.8943	64.1923	61.2493	12.1175	20.0491	17.6554	14.7278	28.7932	32.4004	18.8141	46.9735	21.8748	28.4893	25.5969	13.3556	22.1106	18.9283	32.5838	-0.875203	0.25603	-3.41836	0.00063	0.0013944	Down
hsa-miR-6828-5p	9.82659	3.35273	4.31296	9.83329	7.69372	0.572928	2.7264	2.17908	13.5461	15.1087	3.73018	0	7.55128	0	0	0	0	0	0	1.25428	1.99887	0	0	0	0	0	1.57736	3.15794	-3.75944	0.770893	-4.87673	1.07858e-06	3.13113e-06	Down
hsa-miR-6840-5p	19.6532	21.4575	3.23472	3.93332	23.0812	4.58342	19.0848	2.80168	12.9303	12.7231	6.83867	18.1878	9.22934	2.4235	0.95472	0	2.94557	1.79957	0	2.50855	5.99662	0	3.35169	0	4.00667	1.05288	14.1962	7.29537	-2.11959	0.518564	-4.08742	4.36191e-05	0.000109257	Down
hsa-miR-6842-3p	189.653	74.0954	293.281	142.583	127.588	68.1784	111.328	214.484	142.85	155.858	32.9499	58.843	333.934	116.328	52.5096	67.0904	78.5484	53.9872	70.3551	52.6796	67.9617	74.1312	77.0888	71.402	44.0734	65.2788	28.3924	106.128	-1.18981	0.280178	-4.24662	2.17023e-05	5.70194e-05	Down
hsa-miR-6852-5p	263.353	443.567	322.393	461.181	267.998	422.248	251.737	349.898	440.863	580.493	57.1961	630.155	538.658	67.8581	61.1021	91.808	57.9295	75.5821	106.458	70.2395	101.943	57.1175	38.5444	202.081	66.7779	130.558	74.1357	230.81	-2.16951	0.268666	-8.07511	6.74162e-16	3.66375e-15	Down
hsa-miR-6858-3p	40.289	22.128	35.5819	49.1664	26.2869	49.8447	38.6239	113.935	39.4068	23.0607	50.9791	102.708	79.7079	19.388	36.2794	7.06215	18.6553	21.5949	21.2917	21.3227	58.9667	20.6595	16.7584	49.8467	32.0534	8.42307	28.3924	38.2375	-0.980821	0.306515	-3.19991	0.00137469	0.00290195	Down
hsa-miR-6881-3p	10.8092	18.7753	14.0171	9.83329	26.2869	21.1983	28.6272	16.4988	22.782	16.6991	7.46036	18.1878	16.7806	2.4235	0	3.53108	0.981855	0	0	1.25428	0	2.43053	0	1.34721	0	0	3.15471	9.00293	-4.3439	0.539569	-8.05069	8.23313e-16	4.383e-15	Down
hsa-miR-6886-5p	41.2717	37.2154	51.7555	72.7663	26.928	29.2193	49.0751	32.3749	34.4809	18.2895	23.6245	17.118	19.2977	19.388	19.0944	10.5932	14.7278	16.1962	8.33153	2.50855	26.9848	6.07633	11.7309	29.6386	14.6911	20.0048	7.88678	24.4915	-1.21935	0.294767	-4.13666	3.52393e-05	8.96196e-05	Down
hsa-miR-7-1-3p	57.9769	21.1222	66.8508	41.2998	35.904	59.5845	22.72	41.4026	65.8832	19.8799	159.154	17.118	20.1367	16.9645	42.0077	52.9661	27.4919	16.1962	25.9203	17.5599	13.9921	30.3817	41.8961	9.43045	26.7111	16.8461	14.1962	36.3553	-0.959655	0.332752	-2.884	0.00392664	0.00781902	Down
hsa-miR-744-3p	125.78	120.363	160.658	120.949	78.2195	124.898	74.9759	55.4109	102.211	74.7484	108.175	53.4936	81.386	55.7406	34.3699	67.0904	65.7843	28.7932	41.6577	30.1026	35.9797	30.3817	50.2753	40.4162	64.1067	26.3221	59.9395	70.8233	-1.14546	0.207103	-5.53085	3.18683e-08	1.06773e-07	Down
hsa-miR-758-3p	3013.82	2598.7	4058.49	2115.14	1697.75	2786.72	1762.16	1685.36	3404.38	2036.5	3704.69	1033.5	1891.18	41.1996	12.4114	42.3729	35.3468	28.7932	12.9602	11.2885	13.9921	18.229	6.70337	1.34721	4.00667	7.37019	18.9283	1186.79	-7.13068	0.313025	-22.7799	7.25334e-115	1.65557e-112	Down
hsa-miR-758-5p	10.8092	17.0989	60.3814	17.6999	10.8994	22.9171	17.2672	15.8762	30.1708	19.8799	36.0584	5.34936	11.7464	0	0	0	1.96371	0	0	0	0	1.21527	1.67584	0	0	0	0	10.4077	-5.54693	0.653324	-8.49031	2.0608e-17	1.18707e-16	Down
hsa-miR-766-3p	835.26	706.756	533.728	1041.35	651.402	622.773	638.886	1442.55	408.845	719.652	630.401	893.343	498.384	65.4346	84.0154	151.836	117.823	39.5906	65.7265	50.171	112.936	35.2427	35.1927	17.5137	58.7645	58.9615	148.271	394.993	-3.32392	0.265597	-12.5149	6.18579e-36	8.36685e-35	Down
hsa-miR-766-5p	16.7052	2.34691	7.54767	6.8833	13.464	7.44806	2.272	9.02763	1.84719	8.74715	11.8122	5.34936	10.9074	4.84701	4.7736	17.6554	3.92742	0	1.85145	1.25428	4.99718	0	3.35169	2.69441	0	0	3.15471	5.66168	-1.40566	0.494523	-2.84246	0.00447671	0.0088182	Down
hsa-miR-767-5p	7.86127	15.0873	6.46943	3.93332	23.0812	6.87514	18.176	0	8.0045	12.7231	3.10848	14.9782	12.5855	2.4235	0	0	0	0	2.77718	0	0.999436	0	0	2.69441	0	1.05288	0	5.29003	-3.76118	0.702357	-5.35507	8.55222e-08	2.74936e-07	Down
hsa-miR-769-5p	17274.2	22483.1	22976.2	14481.5	16454.3	15435.8	17125.9	15625.6	18332.8	13831.6	8093.25	13874.1	19022.5	7714.01	4662.85	11179.4	5466.97	5386.12	7361.37	5116.19	10871.9	4469.75	4494.61	7990.29	5121.86	5189.67	5993.95	11334.4	-1.34733	0.176877	-7.61735	2.58946e-14	1.2542e-13	Down
hsa-miR-770-5p	243.699	133.439	186.535	131.766	137.846	97.3978	256.281	204.522	140.387	142.34	156.668	196.856	177.875	21.8115	1.90944	21.1865	5.89113	8.99787	0.925726	7.52566	0.999436	7.2916	1.67584	1.34721	0	5.26442	4.73207	85.0063	-4.972	0.335019	-14.8409	7.96252e-50	1.75175e-48	Down
hsa-miR-7845-5p	15.7225	25.4808	22.643	15.7333	19.8754	16.6149	8.63359	40.4687	15.3933	33.3982	16.1641	35.3058	27.688	14.541	6.68304	7.06215	19.6371	7.19829	15.7373	15.0513	2.99831	10.9374	15.0826	13.4721	17.3622	9.47596	12.6189	17.0733	-0.902211	0.2824	-3.19479	0.00139931	0.0029471	Down
hsa-miR-7974	2564.74	1210.34	1685.29	1155.41	1074.56	2158.22	1203.7	420.874	2925.34	2217.01	2499.84	653.692	27.688	0	0.95472	0	0.981855	3.59915	1.85145	0	0	0	0	2.69441	0	2.10577	0	733.662	-10.6649	0.618516	-17.2427	1.27056e-66	5.15564e-65	Down
hsa-miR-7976	47.1676	53.3085	54.9902	83.583	14.1052	50.4177	50.4383	32.9975	91.7439	21.4703	60.3046	35.3058	41.9515	2.4235	1.90944	3.53108	2.94557	10.7974	14.8116	13.797	6.99605	2.43053	10.0551	14.8193	1.33556	0	6.30943	27.035	-2.88219	0.37376	-7.71135	1.24498e-14	6.17756e-14	Down
hsa-miR-873-3p	72.7168	29.1688	239.369	44.2498	19.8754	1.71878	0	18.3665	78.1978	19.0847	66.5216	4.27949	26.849	14.541	1.90944	7.06215	0.981855	0	0.925726	0	5.99662	7.2916	6.70337	2.69441	0	0	3.15471	24.8762	-3.79242	0.675305	-5.61586	1.95586e-08	6.65065e-08	Down
hsa-miR-887-5p	314.451	146.179	97.0415	232.066	474.446	155.836	349.433	143.819	123.146	158.244	49.7357	218.254	194.655	29.082	94.5173	60.0283	59.8932	122.371	171.259	66.4766	135.923	46.1801	48.5995	323.33	90.8179	131.611	83.5999	152.629	-0.961645	0.324159	-2.96659	0.00301125	0.00605567	Down
hsa-miR-889-3p	470.694	764.088	1306.83	630.314	291.079	425.113	350.342	276.432	685.309	331.597	454.46	108.057	189.621	2.4235	13.3661	42.3729	3.92742	0	3.7029	3.76283	5.99662	4.86106	6.70337	1.34721	0	10.5288	4.73207	236.58	-6.17127	0.4258	-14.4934	1.3347e-47	2.67821e-46	Down
hsa-miR-889-5p	52.0809	38.2212	181.144	47.1998	39.1097	44.1155	32.7168	56.6561	61.5731	59.6397	67.1433	18.1878	34.4003	0	0	0	3.92742	0	0.925726	2.50855	0	0	0	0	0	0	0	27.3907	-6.38594	0.613111	-10.4156	2.10367e-25	1.795e-24	Down
hsa-miR-9-5p	29.4798	15.4226	3.23472	8.84996	19.8754	13.1773	15.904	8.09373	21.5506	5.56637	3.10848	1.06987	2.51709	0	0.95472	17.6554	0.981855	3.59915	3.7029	1.25428	4.99718	0	0	0	1.33556	2.10577	0	6.83099	-2.36901	0.578864	-4.09252	4.26717e-05	0.000107178	Down
hsa-miR-92a-3p	1.26865e+06	1.54946e+06	1.39541e+06	1.53382e+06	1.24568e+06	1.71903e+06	1.4432e+06	1.39684e+06	1.75888e+06	1.97825e+06	1.28125e+06	2.8188e+06	1.84496e+06	577220	589707	361448	827074	474664	658686	605385	394109	661976	434756	597354	664564	510592	271318	1.069e+06	-1.58377	0.164009	-9.6566	4.60926e-22	3.19838e-21	Down
hsa-miR-92b-3p	269417	308634	435858	420735	209380	275276	217623	263709	397396	404608	160754	440290	373271	20771.8	20351.8	14205.5	37116.1	10894.6	30387.9	33061.5	25430.7	16542.2	11317	32531	25863.1	22602.3	35537.8	167169	-3.74015	0.210965	-17.7288	2.51318e-70	1.17668e-68	Down
hsa-miR-92b-5p	579.769	495.869	501.381	560.497	480.857	505.895	518.924	694.193	601.569	961.392	540.876	86.6596	56.2151	181.763	114.566	102.401	220.917	115.173	19.4402	252.109	161.909	183.505	137.419	12.1249	90.8179	131.611	181.396	314.417	-1.89598	0.356207	-5.3227	1.0224e-07	3.25811e-07	Down
hsa-miR-935	1460.23	10.0582	1382.3	30.4832	22.44	17.1878	19.0848	1101.99	69.5776	19.8799	19.2726	9.62885	461.467	29.082	63.0115	49.4351	96.2218	12.597	62.0236	25.0855	91.9481	23.0901	18.4343	8.08324	0	6.3173	22.083	190.038	-3.29242	0.767957	-4.28725	1.80901e-05	4.7804e-05	Down
hsa-miR-937-3p	66.8208	138.133	166.049	150.449	73.0903	76.1994	79.5199	235.341	181.025	141.545	49.1141	148.712	130.05	55.7406	119.34	45.904	38.2924	55.7868	55.5435	18.8141	76.9566	36.458	51.9511	111.818	81.469	53.6971	47.3207	92.0422	-1.0473	0.262777	-3.98549	6.73412e-05	0.000165945	Down
hsa-miR-941	57136.7	27569.5	32133.7	78082.2	20038.9	17761.3	31846.6	63211.1	89723.1	39473.5	24415.9	73548.4	33936.3	20667.6	13981.9	15374.3	22768.2	12231.7	18276.6	14554.6	13477.4	16723.3	9243.95	48224.6	28235	33017.4	19456.7	32411.5	-1.14767	0.273123	-4.20202	2.64539e-05	6.85175e-05	Down
hsa-miR-942-3p	0.982659	3.68801	7.54767	7.86663	1.92343	6.30221	4.54399	8.40503	9.8517	0	10.5688	0	1.67806	0	1.90944	3.53108	0	1.79957	0	0	3.99775	2.43053	0	0	2.67111	0	0	2.95177	-2.13544	0.710957	-3.00361	0.00266799	0.00541907	Down
hsa-miR-942-5p	119.884	89.518	79.7897	79.6496	62.1909	164.43	112.237	27.0829	110.832	144.726	148.586	113.406	96.4885	31.5055	37.2341	17.6554	13.746	35.9915	109.236	11.2885	23.9865	37.6733	41.8961	30.9858	14.6911	24.2163	39.4339	67.3467	-1.61486	0.295722	-5.46076	4.74114e-08	1.54045e-07	Down
hsa-miR-9986	2.94798	0	0	3.93332	3.20572	10.3127	0	0	8.0045	3.18078	5.59527	0	4.19515	0	0	0	0	0	0	0	0	0	0	0	0	0	0	1.53242	-3.6372	1.17108	-3.10585	0.00189735	0.003937	Down
