# Supplementary material for: Adipocyte differentiation between obese and lean conditions depends on changes in miRNA expression
Source: Sci Rep. 2022 Jul 7;12:11543. doi: 10.1038/s41598-022-15331-2 (PMC9262987; doi:10.1038/s41598-022-15331-2)
Supplement: Supplementary file 4 — Supplementary Table S3. [file 41598_2022_15331_MOESM4_ESM.xlsx]

## Sheet: Common_Down
Table S3. List of commonly downregulated DEMs in L_Ag and O_Ag.
miRNA	number
hsa-miR-182-5p	1
hsa-miR-935	2
hsa-miR-490-5p	3
hsa-miR-409-5p	4
hsa-miR-873-3p	5
hsa-miR-548ae-5p	6
hsa-miR-346	7
hsa-miR-4423-5p	8
hsa-miR-27a-5p	9
hsa-miR-490-3p	10
hsa-miR-10a-5p	11
hsa-let-7i-3p	12
hsa-miR-151b	13
hsa-miR-2682-3p	14
hsa-miR-10399-3p	15
hsa-miR-137-5p	16
hsa-miR-3935	17
hsa-miR-192-5p	18
hsa-miR-146b-5p	19
hsa-miR-18a-5p	20
hsa-miR-137-3p	21
hsa-miR-455-5p	22
hsa-miR-129-1-3p	23
hsa-miR-138-5p	24
hsa-miR-576-3p	25
hsa-miR-3940-3p	26
hsa-miR-660-5p	27
hsa-miR-4741	28
hsa-let-7i-5p	29
hsa-miR-410-5p	30
hsa-miR-5000-3p	31
hsa-miR-4447	32
hsa-miR-4458	33
hsa-miR-625-5p	34
hsa-miR-2682-5p	35
hsa-miR-4521	36
hsa-miR-3170	37
hsa-miR-4483	38
hsa-miR-4517	39
hsa-miR-3605-5p	40
hsa-miR-138-1-3p	41
hsa-miR-4695-3p	42
hsa-miR-100-5p	43
hsa-miR-376a-5p	44
hsa-miR-2467-5p	45
hsa-miR-3934-3p	46
hsa-miR-495-5p	47
hsa-miR-184	48
hsa-miR-11399	49
hsa-miR-10526-3p	50
hsa-miR-548o-3p	51
hsa-miR-5699-5p	52
hsa-miR-584-5p	53
hsa-miR-2276-3p	54
hsa-miR-3651	55
hsa-miR-2681-3p	56
hsa-miR-199a-3p	57
hsa-miR-1243	58
hsa-miR-376c-3p	59
hsa-miR-199b-3p	60
hsa-miR-2681-5p	61
hsa-miR-129-5p	62
hsa-miR-339-5p	63
hsa-miR-199b-5p	64
hsa-miR-4797-3p	65
hsa-miR-5587-3p	66
hsa-miR-181b-3p	67
hsa-miR-548h-5p	68
hsa-miR-3133	69
hsa-miR-3152-3p	70
hsa-miR-1285-3p	71
hsa-miR-615-5p	72
hsa-miR-214-3p	73
hsa-miR-6886-5p	74
hsa-miR-548k	75
hsa-miR-6828-5p	76
hsa-miR-3688-3p	77
hsa-miR-4474-3p	78
hsa-miR-3065-3p	79
hsa-miR-3189-3p	80
hsa-miR-1249-3p	81
hsa-miR-20a-5p	82
hsa-miR-532-3p	83
hsa-miR-4642	84
hsa-miR-3691-5p	85
hsa-miR-181a-3p	86
hsa-miR-1260a	87
hsa-miR-3664-3p	88
hsa-miR-30a-5p	89
hsa-miR-548p	90
hsa-miR-362-5p	91
hsa-miR-410-3p	92
hsa-miR-500a-3p	93
hsa-miR-548ah-3p	94
hsa-miR-541-5p	95
hsa-miR-23a-3p	96
hsa-miR-4714-3p	97
hsa-miR-218-1-3p	98
hsa-miR-376b-3p	99
hsa-miR-539-3p	100
hsa-miR-549a-5p	101
hsa-miR-26a-1-3p	102
hsa-miR-502-3p	103
hsa-miR-1304-5p	104
hsa-miR-1255a	105
hsa-miR-4786-5p	106
hsa-miR-382-3p	107
hsa-miR-221-5p	108
hsa-miR-29b-1-5p	109
hsa-miR-3065-5p	110
hsa-miR-6783-3p	111
hsa-miR-655-3p	112
hsa-miR-494-3p	113
hsa-miR-17-5p	114
hsa-miR-3117-3p	115
hsa-miR-532-5p	116
hsa-miR-24-2-5p	117
hsa-miR-4455	118
hsa-miR-10a-3p	119
hsa-miR-92b-5p	120
hsa-miR-889-5p	121
hsa-miR-29a-5p	122
hsa-miR-16-5p	123
hsa-miR-1268a	124
hsa-miR-10523-5p	125
hsa-miR-1260b	126
hsa-miR-584-3p	127
hsa-miR-4677-5p	128
hsa-miR-767-5p	129
hsa-miR-450a-2-3p	130
hsa-miR-21-3p	131
hsa-miR-2355-5p	132
hsa-miR-5701	133
hsa-miR-942-5p	134
hsa-miR-503-3p	135
hsa-miR-154-3p	136
hsa-miR-3675-5p	137
hsa-miR-33b-3p	138
hsa-miR-615-3p	139
hsa-miR-3605-3p	140
hsa-miR-769-5p	141
hsa-miR-549a-3p	142
hsa-miR-576-5p	143
hsa-miR-210-5p	144
hsa-miR-561-5p	145
hsa-miR-424-5p	146
hsa-miR-4775	147
hsa-miR-6720-3p	148
hsa-miR-1193	149
hsa-miR-665	150
hsa-miR-758-5p	151
hsa-miR-4473	152
hsa-miR-889-3p	153
hsa-miR-15b-3p	154
hsa-miR-1304-3p	155
hsa-miR-3943	156
hsa-miR-432-3p	157
hsa-miR-656-5p	158
hsa-miR-152-5p	159
hsa-miR-10401-3p	160
hsa-miR-541-3p	161
hsa-miR-744-3p	162
hsa-miR-4769-3p	163
hsa-miR-376a-3p	164
hsa-miR-130a-5p	165
hsa-miR-136-3p	166
hsa-miR-1296-5p	167
hsa-miR-655-5p	168
hsa-miR-31-3p	169
hsa-miR-671-5p	170
hsa-miR-4254	171
hsa-miR-449c-5p	172
hsa-miR-5690	173
hsa-miR-100-3p	174
hsa-miR-136-5p	175
hsa-miR-376a-2-5p	176
hsa-miR-3152-5p	177
hsa-miR-1185-2-3p	178
hsa-miR-548d-5p	179
hsa-miR-3126-5p	180
hsa-miR-496	181
hsa-miR-369-3p	182
hsa-miR-4677-3p	183
hsa-miR-4664-3p	184
hsa-miR-542-3p	185
hsa-miR-1245a	186
hsa-miR-1197	187
hsa-miR-659-5p	188
hsa-miR-130a-3p	189
hsa-miR-149-5p	190
hsa-miR-15b-5p	191
hsa-miR-2116-5p	192
hsa-miR-656-3p	193
hsa-miR-1262	194
hsa-miR-212-5p	195
hsa-miR-4804-3p	196
hsa-miR-7974	197
hsa-let-7a-2-3p	198
hsa-miR-411-5p	199
hsa-miR-129-2-3p	200
hsa-miR-3662	201
hsa-miR-132-5p	202
hsa-miR-487a-3p	203
hsa-miR-495-3p	204
hsa-miR-31-5p	205
hsa-miR-494-5p	206
hsa-miR-34b-5p	207
hsa-miR-668-3p	208
hsa-miR-7976	209
hsa-miR-625-3p	210
hsa-miR-27a-3p	211
hsa-miR-329-5p	212
hsa-miR-450b-5p	213
hsa-miR-212-3p	214
hsa-miR-627-3p	215
hsa-miR-125a-3p	216
hsa-miR-548ag	217
hsa-miR-3617-5p	218
hsa-miR-381-3p	219
hsa-miR-377-3p	220
hsa-miR-191-3p	221
hsa-miR-412-5p	222
hsa-miR-296-5p	223
hsa-miR-654-3p	224
hsa-miR-487b-5p	225
hsa-miR-34a-3p	226
hsa-miR-431-5p	227
hsa-miR-151a-5p	228
hsa-miR-589-5p	229
hsa-miR-370-5p	230
hsa-miR-3675-3p	231
hsa-miR-432-5p	232
hsa-miR-610	233
hsa-miR-379-5p	234
hsa-miR-5581-3p	235
hsa-miR-605-5p	236
hsa-miR-21-5p	237
hsa-miR-219a-1-3p	238
hsa-miR-3158-3p	239
hsa-miR-3661	240
hsa-miR-381-5p	241
hsa-miR-218-5p	242
hsa-miR-433-3p	243
hsa-miR-2355-3p	244
hsa-miR-4326	245
hsa-miR-542-5p	246
hsa-miR-1294	247
hsa-miR-3934-5p	248
hsa-miR-1292-3p	249
hsa-miR-485-3p	250
hsa-miR-199a-5p	251
hsa-miR-337-5p	252
hsa-miR-424-3p	253
hsa-miR-671-3p	254
hsa-miR-323a-5p	255
hsa-miR-4731-3p	256
hsa-miR-6753-3p	257
hsa-miR-3176	258
hsa-miR-4788	259
hsa-miR-6720-5p	260
hsa-miR-29a-3p	261
hsa-miR-379-3p	262
hsa-miR-1185-5p	263
hsa-miR-134-5p	264
hsa-miR-766-3p	265
hsa-miR-128-1-5p	266
hsa-miR-1185-1-3p	267
hsa-miR-299-3p	268
hsa-miR-337-3p	269
hsa-miR-92a-3p	270
hsa-miR-6852-5p	271
hsa-miR-433-5p	272
hsa-miR-151a-3p	273
hsa-miR-3180	274
hsa-miR-210-3p	275
hsa-miR-301b-3p	276
hsa-miR-3138	277
hsa-miR-3180-3p	278
hsa-miR-34a-5p	279
hsa-miR-3174	280
hsa-miR-411-3p	281
hsa-miR-487a-5p	282
hsa-miR-550a-3-5p	283
hsa-miR-3126-3p	284
hsa-miR-222-5p	285
hsa-miR-369-5p	286
hsa-miR-550a-3p	287
hsa-miR-1910-5p	288
hsa-miR-543	289
hsa-miR-5699-3p	290
hsa-miR-154-5p	291
hsa-miR-132-3p	292
hsa-miR-329-3p	293
hsa-miR-214-5p	294
hsa-miR-4435	295
hsa-miR-485-5p	296
hsa-miR-34b-3p	297
hsa-miR-296-3p	298
hsa-miR-125b-1-3p	299
hsa-miR-450a-5p	300
hsa-miR-323a-3p	301
hsa-miR-323b-3p	302
hsa-miR-155-5p	303
hsa-miR-3200-3p	304
hsa-miR-16-2-3p	305
hsa-miR-487b-3p	306
hsa-miR-654-5p	307
hsa-miR-493-5p	308
hsa-miR-550a-5p	309
hsa-miR-758-3p	310
hsa-miR-1913	311
hsa-miR-127-3p	312
hsa-miR-6881-3p	313
hsa-miR-503-5p	314
hsa-miR-377-5p	315
hsa-miR-130b-5p	316
hsa-miR-370-3p	317
hsa-miR-770-5p	318
hsa-miR-409-3p	319
hsa-miR-382-5p	320
hsa-miR-127-5p	321
hsa-miR-493-3p	322
hsa-miR-431-3p	323
hsa-miR-34c-5p	324
hsa-miR-299-5p	325
hsa-miR-92b-3p	326
hsa-miR-2116-3p	327
hsa-miR-4746-5p	328
hsa-miR-134-3p	329
hsa-miR-449a	330
hsa-miR-130b-3p	331
hsa-miR-412-3p	332
hsa-miR-34c-3p	333
hsa-miR-1293	334
hsa-miR-539-5p	335
hsa-miR-221-3p	336
hsa-miR-579-5p	337
hsa-miR-222-3p	338
hsa-miR-3939	339
