# Supplementary material for: Adipocyte differentiation between obese and lean conditions depends on changes in miRNA expression
Source: Sci Rep. 2022 Jul 7;12:11543. doi: 10.1038/s41598-022-15331-2 (PMC9262987; doi:10.1038/s41598-022-15331-2)
Supplement: Supplementary file 5 — Supplementary Table S4. [file 41598_2022_15331_MOESM5_ESM.xlsx]

## Sheet: Common_Up
Table S4. List of commonly upregulated DEMs in L_Ag and O_Ag.
miRNA	number
hsa-miR-139-3p	1
hsa-miR-150-3p	2
hsa-miR-483-5p	3
hsa-miR-126-3p	4
hsa-miR-338-5p	5
hsa-miR-139-5p	6
hsa-miR-150-5p	7
hsa-miR-320d	8
hsa-miR-338-3p	9
hsa-miR-6503-5p	10
hsa-miR-642b-5p	11
hsa-miR-126-5p	12
hsa-miR-363-3p	13
hsa-miR-20b-5p	14
hsa-miR-512-3p	15
hsa-miR-642a-5p	16
hsa-miR-518e-5p	17
hsa-miR-320c	18
hsa-miR-519b-5p	19
hsa-miR-519c-5p	20
hsa-miR-522-5p	21
hsa-miR-523-5p	22
hsa-miR-190b-5p	23
hsa-miR-145-3p	24
hsa-miR-342-3p	25
hsa-miR-664a-5p	26
hsa-miR-30b-5p	27
hsa-miR-6730-3p	28
hsa-miR-6809-5p	29
hsa-miR-4641	30
hsa-miR-320b	31
hsa-miR-4667-5p	32
hsa-miR-378g	33
hsa-miR-1843	34
hsa-miR-551b-3p	35
hsa-miR-122-5p	36
hsa-miR-598-3p	37
hsa-miR-335-3p	38
hsa-miR-211-5p	39
hsa-miR-574-3p	40
hsa-miR-5010-3p	41
hsa-miR-3199	42
hsa-miR-6757-3p	43
hsa-miR-6761-5p	44
hsa-miR-452-5p	45
hsa-miR-628-3p	46
hsa-miR-326	47
hsa-miR-6761-3p	48
hsa-miR-9902	49
hsa-miR-378i	50
hsa-miR-195-5p	51
hsa-miR-378c	52
hsa-miR-664b-3p	53
hsa-miR-6774-3p	54
hsa-miR-320e	55
hsa-miR-6500-3p	56
hsa-miR-6128	57
hsa-miR-6883-3p	58
hsa-miR-7-2-3p	59
hsa-miR-4634	60
hsa-miR-451a	61
hsa-miR-378d	62
hsa-miR-24-1-5p	63
hsa-miR-5006-3p	64
hsa-miR-497-5p	65
hsa-miR-144-5p	66
hsa-miR-224-5p	67
hsa-miR-1247-5p	68
hsa-miR-378a-3p	69
hsa-let-7d-5p	70
hsa-miR-29c-5p	71
hsa-miR-6749-3p	72
hsa-miR-6803-3p	73
hsa-miR-6769a-5p	74
hsa-miR-4429	75
hsa-miR-378h	76
hsa-miR-4286	77
hsa-miR-4701-5p	78
hsa-miR-2392	79
hsa-miR-342-5p	80
hsa-miR-195-3p	81
hsa-miR-30c-2-3p	82
hsa-miR-518b	83
hsa-miR-652-3p	84
hsa-miR-6802-3p	85
hsa-miR-215-5p	86
hsa-miR-378a-5p	87
hsa-miR-6717-5p	88
hsa-miR-6762-3p	89
hsa-miR-486-3p	90
hsa-miR-499a-5p	91
hsa-miR-6513-5p	92
hsa-miR-3944-5p	93
hsa-miR-504-5p	94
hsa-miR-133a-3p	95
hsa-miR-3690	96
hsa-miR-320a-3p	97
hsa-miR-551b-5p	98
hsa-miR-765	99
hsa-miR-328-3p	100
hsa-miR-5588-5p	101
hsa-miR-4492	102
hsa-miR-101-5p	103
hsa-miR-378e	104
hsa-let-7c-5p	105
hsa-miR-1295a	106
hsa-miR-6846-5p	107
hsa-miR-6511b-3p	108
hsa-miR-6516-5p	109
hsa-miR-4633-3p	110
hsa-miR-3144-5p	111
hsa-miR-128-3p	112
hsa-miR-6715a-3p	113
hsa-miR-143-3p	114
hsa-miR-103a-2-5p	115
hsa-miR-193a-3p	116
hsa-miR-3195	117
hsa-miR-3064-5p	118
hsa-miR-340-3p	119
hsa-miR-5591-5p	120
hsa-miR-4510	121
hsa-miR-4284	122
hsa-miR-4421	123
hsa-miR-652-5p	124
hsa-miR-29b-2-5p	125
hsa-miR-4500	126
hsa-miR-7850-5p	127
hsa-miR-6859-3p	128
hsa-let-7b-5p	129
hsa-miR-6859-5p	130
hsa-miR-224-3p	131
hsa-miR-144-3p	132
hsa-miR-33b-5p	133
hsa-miR-10527-5p	134
hsa-miR-4454	135
hsa-miR-193b-5p	136
hsa-miR-1179	137
hsa-miR-22-5p	138
hsa-miR-3196	139
hsa-miR-3074-3p	140
hsa-miR-6513-3p	141
hsa-miR-99a-3p	142
hsa-miR-642a-3p	143
hsa-miR-4673	144
hsa-miR-4301	145
hsa-miR-5010-5p	146
hsa-miR-6715b-3p	147
hsa-miR-6730-5p	148
hsa-miR-629-3p	149
hsa-miR-6716-3p	150
hsa-let-7d-3p	151
hsa-miR-4734	152
hsa-miR-4670-3p	153
hsa-miR-664b-5p	154
hsa-miR-6124	155
hsa-miR-4485-5p	156
hsa-miR-6130	157
hsa-miR-3163	158
hsa-miR-6757-5p	159
hsa-miR-425-3p	160
hsa-miR-5090	161
hsa-miR-874-3p	162
hsa-miR-6874-3p	163
hsa-miR-4646-5p	164
hsa-miR-6511a-3p	165
hsa-miR-365a-3p	166
hsa-miR-365b-3p	167
hsa-miR-6884-5p	168
hsa-miR-193b-3p	169
hsa-miR-181a-5p	170
hsa-miR-3074-5p	171
hsa-miR-6514-5p	172
hsa-miR-4640-3p	173
hsa-miR-4667-3p	174
hsa-miR-422a	175
hsa-miR-3144-3p	176
hsa-miR-101-3p	177
hsa-miR-181b-5p	178
hsa-miR-3928-3p	179
hsa-miR-324-5p	180
hsa-miR-145-5p	181
hsa-miR-4488	182
hsa-miR-10400-5p	183
hsa-miR-548q	184
hsa-miR-6746-5p	185
hsa-miR-6774-5p	186
hsa-miR-6805-5p	187
hsa-miR-4750-5p	188
hsa-miR-7704	189
hsa-miR-6894-5p	190
hsa-miR-3162-3p	191
hsa-miR-4723-3p	192
hsa-miR-6766-3p	193
hsa-miR-4443	194
hsa-miR-1225-5p	195
hsa-miR-6743-3p	196
hsa-miR-7113-5p	197
hsa-miR-4738-3p	198
hsa-miR-3188	199
hsa-miR-365a-5p	200
hsa-miR-6786-3p	201
hsa-miR-12136	202
hsa-miR-143-5p	203
hsa-miR-1306-5p	204
hsa-miR-6865-3p	205
hsa-miR-7847-3p	206
hsa-miR-6855-5p	207
hsa-miR-6500-5p	208
hsa-miR-6735-3p	209
hsa-miR-30b-3p	210
hsa-miR-4709-5p	211
hsa-miR-193a-5p	212
hsa-miR-6777-5p	213
hsa-miR-874-5p	214
hsa-miR-6511b-5p	215
hsa-miR-6734-5p	216
hsa-miR-6816-3p	217
hsa-miR-181a-2-3p	218
hsa-miR-504-3p	219
hsa-miR-5683	220
hsa-miR-4770	221
hsa-miR-6848-3p	222
hsa-miR-7155-3p	223
hsa-miR-2861	224
hsa-miR-5187-5p	225
hsa-miR-4799-5p	226
hsa-miR-6838-5p	227
hsa-miR-6895-5p	228
hsa-miR-6511a-5p	229
hsa-miR-3124-5p	230
hsa-miR-4688	231
hsa-miR-6751-5p	232
hsa-miR-6126	233
hsa-miR-211-3p	234
hsa-miR-6129	235
hsa-miR-1281	236
hsa-miR-6862-3p	237
hsa-miR-3936	238
hsa-miR-1287-5p	239
hsa-miR-3937	240
hsa-miR-6865-5p	241
hsa-miR-486-5p	242
hsa-miR-6864-5p	243
hsa-miR-6785-5p	244
hsa-miR-6746-3p	245
hsa-miR-30c-1-3p	246
hsa-miR-4648	247
hsa-miR-6848-5p	248
hsa-miR-6834-5p	249
hsa-miR-3960	250
hsa-miR-378f	251
hsa-miR-1228-3p	252
hsa-miR-7109-3p	253
hsa-miR-769-3p	254
hsa-miR-6847-5p	255
hsa-miR-4433a-5p	256
hsa-miR-4516	257
hsa-miR-7-5p	258
hsa-miR-6756-5p	259
hsa-miR-2110	260
hsa-miR-1228-5p	261
hsa-miR-6883-5p	262
hsa-miR-3665	263
hsa-miR-6825-5p	264
hsa-miR-6750-3p	265
hsa-miR-1303	266
hsa-miR-1233-3p	267
hsa-miR-4446-3p	268
hsa-miR-204-3p	269
hsa-miR-6877-5p	270
hsa-miR-99b-3p	271
hsa-miR-340-5p	272
hsa-miR-6827-5p	273
hsa-miR-6780a-5p	274
hsa-miR-218-2-3p	275
hsa-miR-4787-5p	276
hsa-miR-3157-5p	277
hsa-miR-7106-5p	278
hsa-miR-6088	279
hsa-miR-760	280
hsa-miR-4674	281
hsa-miR-4695-5p	282
hsa-miR-6880-5p	283
hsa-miR-1226-5p	284
hsa-miR-548ba	285
hsa-miR-5088-5p	286
hsa-miR-663a	287
hsa-miR-32-5p	288
hsa-miR-6784-3p	289
hsa-miR-877-5p	290
hsa-miR-548bb-3p	291
hsa-miR-1226-3p	292
hsa-miR-6756-3p	293
hsa-miR-491-5p	294
hsa-miR-4725-3p	295
hsa-miR-4524b-5p	296
hsa-miR-378j	297
hsa-miR-365b-5p	298
hsa-miR-5088-3p	299
hsa-miR-4743-5p	300
hsa-miR-628-5p	301
hsa-miR-6721-5p	302
hsa-miR-1234-3p	303
hsa-miR-6131	304
hsa-miR-6851-5p	305
hsa-miR-1229-3p	306
hsa-miR-4701-3p	307
hsa-miR-4654	308
hsa-miR-181c-5p	309
hsa-miR-29c-3p	310
hsa-miR-6735-5p	311
hsa-miR-6862-5p	312
hsa-miR-6801-3p	313
hsa-miR-328-5p	314
hsa-miR-4723-5p	315
hsa-miR-378b	316
hsa-miR-4525	317
hsa-miR-335-5p	318
hsa-miR-6872-3p	319
hsa-miR-4725-5p	320
hsa-miR-5194	321
hsa-miR-6810-3p	322
hsa-miR-4801	323
hsa-miR-1180-3p	324
hsa-miR-6780b-5p	325
hsa-miR-6089	326
hsa-miR-3151-5p	327
hsa-miR-6821-5p	328
hsa-miR-4640-5p	329
hsa-miR-4751	330
hsa-miR-6499-5p	331
hsa-miR-585-3p	332
hsa-miR-128-2-5p	333
hsa-miR-4763-5p	334
hsa-miR-190a-3p	335
hsa-miR-6716-5p	336
hsa-miR-374a-3p	337
